# Supplementary material for: An inventory of the foliar, soil, and dung arthropod communities in pastures of the southeastern United States
Source: Ecol Evol. 2021 Jul 22;11(16):10761–8. doi: 10.1002/ece3.7941 (PMC8366868; doi:10.1002/ece3.7941)
Supplement: Supplementary file 1 — Supplementary Material [file ECE3-11-10761-s001.xlsx]

## Sheet: Foliar
Order	Family	Genus and Species	Abundance	Functional Guild	Pest Status
Araneae	Linyphiidae	Erigone autumnalis	8	Predator	Nonpest
Araneae	Linyphiidae	Bathyphantes sp. 01	1	Predator	Nonpest
Araneae	Linyphiidae	Ceraticelus sp. 01	6	Predator	Nonpest
Araneae	Lycosidae	Allocosa sp. 01	1	Predator	Nonpest
Araneae	Lycosidae	Pardosa	13	Predator	Nonpest
Araneae	Thomisidae	Xysticus	2	Predator	Nonpest
Araneae	Thomisidae	Ozyptila	2	Predator	Nonpest
Araneae	Gnaphosidae	Gnaphosidae sp. 01	1	Predator	Nonpest
Araneae	Oxyopidae	Oxyopes salticus	660	Predator	Nonpest
Araneae	Linyphiidae	Erigone dentigera	1	Predator	Nonpest
Araneae	Araneidae	Araniella sp. 01	20	Predator	Nonpest
Araneae	Tetragnathidae	Tetragnatha	81	Predator	Nonpest
Araneae	Salticidae	Eris rufa	43	Predator	Nonpest
Araneae	Linyphiidae	Ceraticelus sp. 03	4	Predator	Nonpest
Araneae	Linyphiidae	Florinda coccinea	2	Predator	Nonpest
Araneae	Theridiidae	Theridula opulenta	47	Predator	Nonpest
Araneae	Thomisidae	Tmarus	10	Predator	Nonpest
Araneae	Araneidae	Araneus	347	Predator	Nonpest
Araneae	Thomisidae	Mecaphesa	27	Predator	Nonpest
Araneae	Thomisidae	Thomisidae sp. 01	2	Predator	Nonpest
Araneae	Araneidae	Acanthepeira sp. 01	92	Predator	Nonpest
Araneae	Linyphiidae	Walckenaeria sp. 01	2	Predator	Nonpest
Araneae	Salticidae	Zygoballus	61	Predator	Nonpest
Araneae	Philodromidae	Philodromidae sp. 01	1	Predator	Nonpest
Araneae	Linyphiidae	Erigoninae sp. 04	1	Predator	Nonpest
Araneae	Theridiidae	Theridiidae sp. 01	3	Predator	Nonpest
Araneae	Araneidae	Larinioides	2	Predator	Nonpest
Araneae	Linyphiidae	Ceraticelus sp. 02	41	Predator	Nonpest
Araneae	Araneidae	Cyclosa sp. 01	15	Predator	Nonpest
Araneae	Lycosidae	Tigrosa annexa	10	Predator	Nonpest
Araneae	Clubionidae	Clubionidae sp. 01	2	Predator	Nonpest
Araneae	Salticidae	Chinattus	1	Predator	Nonpest
Araneae	Araneidae	Mangora	17	Predator	Nonpest
Araneae	Araneidae	Araneidae sp. 01	1	Predator	Nonpest
Araneae	Theridiidae	Theridiidae sp. 02	1	Predator	Nonpest
Araneae	Linyphiidae	Agyneta	3	Predator	Nonpest
Araneae	Araneidae	Singa	7	Predator	Nonpest
Araneae	Salticidae	Salticidae sp. 01	1	Predator	Nonpest
Araneae	Araneidae	Araneidae sp. 02	1	Predator	Nonpest
Araneae	Linyphiidae	Ceraticelus sp. 04	1	Predator	Nonpest
Araneae	Corinnidae	Castianeira sp. 01	1	Predator	Nonpest
Araneae	Linyphiidae	Frontinella pyramitela	1	Predator	Nonpest
Araneae		Araneae sp. 02	9	Predator	Nonpest
Araneae	Theridiidae	Rhomphaea fictilum	1	Predator	Nonpest
Araneae	Linyphiidae	Tennessellum formica	2	Predator	Nonpest
Araneae	Thomisidae	Synema parvulum	1	Predator	Nonpest
Araneae	Theridiidae	Argyrodes	1	Predator	Nonpest
Araneae	Linyphiidae	Erigoninae sp. 05	2	Predator	Nonpest
Araneae	Salticidae	Syneomosyna sp. 01	1	Predator	Nonpest
Araneae	Dictynidae	Dictynidae sp. 01	1	Predator	Nonpest
Araneae (immature)	Linyphiidae	Araneae sp. 001	41	Predator	Nonpest
Araneae (immature)	Theridiidae	Araneae sp. 004	1	Predator	Nonpest
Araneae (immature)	Dictynidae	Araneae sp. 005	2	Predator	Nonpest
Araneae (immature)	Araneidae	Araneae sp. 012	8	Predator	Nonpest
Araneae (immature)	Thomisidae	Araneae sp. 048	311	Predator	Nonpest
Coleoptera	Chrysomelidae	Metachroma	2	Herbivore	Nonpest
Coleoptera	Elateridae	Conoderus	2	Herbivore	Nonpest
Coleoptera	Latridiidae	Melanophthalma	13	Other/unknown	Nonpest
Coleoptera	Carabidae	Pterostichus	1	Predator	Nonpest
Coleoptera	Hydrophilidae	Cryptopleurum	108	Coprophage	Nonpest
Coleoptera	Silvanidae	Ahasverus	5	Granivore	Nonpest
Coleoptera	Chrysomelidae	Crepidodera	1	Herbivore	Nonpest
Coleoptera	Curculionidae	Curculionidae sp. 01	1	Herbivore	Nonpest
Coleoptera	Nitidulidae	Stelidota	1	Herbivore	Nonpest
Coleoptera	Ptiliidae	Ptiliidae sp. 01	3	Other/unknown	Nonpest
Coleoptera	Cantharidae	Ditemnus	10	Other/unknown	Nonpest
Coleoptera	Tenebrionidae	Tenebrionidae sp. 01	1	Other/unknown	Nonpest
Coleoptera	Ptiliidae	Ptiliidae sp. 02	1	Other/unknown	Nonpest
Coleoptera	Corylophidae	Orthoperus	17	Other/unknown	Nonpest
Coleoptera	Anthicidae	Anthicus	1	Other/unknown	Nonpest
Coleoptera	Mordellidae	Mordellidae sp. 01	28	Other/unknown	Nonpest
Coleoptera	Curculionidae	Curculionidae sp. 06	2	Herbivore	Nonpest
Coleoptera	Coccinellidae	Scymnus	9	Predator	Nonpest
Coleoptera	Elateridae	Aeolus mellillus	1	Herbivore	Nonpest
Coleoptera	Chrysomelidae	Chrysomelidae sp. 01	252	Herbivore	Nonpest
Coleoptera	Monotomidae	Monotoma	2	Other/unknown	Nonpest
Coleoptera	Chrysomelidae	Chrysomelidae sp. 02	6	Herbivore	Nonpest
Coleoptera	Chrysomelidae	Chrysomelidae sp. 03	5	Herbivore	Nonpest
Coleoptera	Histeridae	Histeridae sp. 05	1	Predator	Nonpest
Coleoptera	Chrysomelidae	Chrysomelidae sp. 04	144	Herbivore	Nonpest
Coleoptera	Carabidae	Lebia	1	Predator	Nonpest
Coleoptera	Carabidae	Carabidae sp. 05	1	Predator, granivore	Nonpest
Coleoptera	Carabidae	Poecilus	1	Predator, granivore	Nonpest
Coleoptera	Chrysomelidae	Chrysomelidae sp. 05	3	Herbivore	Nonpest
Coleoptera	Cantharidae	Atalantycha	1	Omnivore	Nonpest
Coleoptera	Chrysomelidae	Chrysomelidae sp. 06	6	Herbivore	Nonpest
Coleoptera	Ptiliidae	Pteryx	1	Other/unknown	Nonpest
Coleoptera	Chrysomelidae	Chrysomelidae sp. 23	1	Herbivore	Nonpest
Coleoptera	Melyridae	Melyridae sp. 01	1	Predator	Nonpest
Coleoptera	Cantharidae	Cantharis	1	Other/unknown	Nonpest
Coleoptera	Chrysomelidae	Chrysomelidae sp. 07	13	Herbivore	Nonpest
Coleoptera	Chrysomelidae	Chrysomelidae sp. 08	14	Herbivore	Nonpest
Coleoptera	Chrysomelidae	Chrysomelidae sp. 09	3	Herbivore	Nonpest
Coleoptera	Curculionidae	Curculionidae sp. 09	2	Herbivore	Nonpest
Coleoptera	Elateridae	Elateridae sp. 01	1	Herbivore	Nonpest
Coleoptera	Chrysomelidae	Chrysomelidae sp. 21	1	Herbivore	Nonpest
Coleoptera	Curculionidae	Curculionidae sp. 10	2	Herbivore	Nonpest
Coleoptera	Curculionidae	Curculionidae sp. 11	4	Herbivore	Nonpest
Coleoptera	Hydrophilidae	Hydrophilidae sp. 01	1	Coprophage	Nonpest
Coleoptera	Chrysomelidae	Chrysomelidae sp. 10	1	Herbivore	Nonpest
Coleoptera	Coccinellidae	Coccinella septempunctata	3	Predator	Nonpest
Coleoptera	Chrysomelidae	Chrysomelidae sp. 11	1	Herbivore	Nonpest
Coleoptera	Chrysomelidae	Chrysomelidae sp. 12	1	Herbivore	Nonpest
Coleoptera	Silvanidae	Telephanus	7	Other/unknown	Nonpest
Coleoptera	Chrysomelidae	Chrysomelidae sp. 13	1	Herbivore	Nonpest
Coleoptera	Curculionidae	Curculionidae sp. 12	1	Herbivore	Nonpest
Coleoptera	Curculionidae	Curculionidae sp. 13	12	Herbivore	Nonpest
Coleoptera	Chrysomelidae	Chrysomelidae sp. 14	1	Herbivore	Nonpest
Coleoptera	Chrysomelidae	Chrysomelidae sp. 22	41	Herbivore	Nonpest
Coleoptera	Chrysomelidae	Diabrotica balteata	2	Herbivore	Nonpest
Coleoptera	Coccinellidae	Scymnus	1	Predator	Nonpest
Coleoptera	Curculionidae	Curculionidae sp. 14	1	Herbivore	Nonpest
Coleoptera	Tenebrionidae	Poecilocrypticus	1	Other/unknown	Nonpest
Coleoptera	Coccinellidae	Coleomegilla maculata	4	Predator	Nonpest
Coleoptera	Mordellidae	Mordellidae sp. 02	1	Other/unknown	Nonpest
Coleoptera	Chrysomelidae	Chrysomelidae sp. 16	6	Herbivore	Nonpest
Coleoptera	Curculionidae	Curculionidae sp. 15	1	Herbivore	Nonpest
Coleoptera	Chrysomelidae	Chrysomelidae sp. 17	1	Herbivore	Nonpest
Coleoptera	Curculionidae	Curculionidae sp. 16	1	Herbivore	Nonpest
Coleoptera	Cerambycidae	Cerambycidae sp. 01	1	Herbivore	Nonpest
Coleoptera	Curculionidae	Curculionidae sp. 17	1	Herbivore	Nonpest
Coleoptera	Coccinellidae	Diomus	13	Predator	Nonpest
Coleoptera	Chrysomelidae	Diabrotica undecimpunctata	3	Herbivore	Nonpest
Coleoptera	Chrysomelidae	Chrysomelidae sp. 18	1	Herbivore	Nonpest
Coleoptera	Coccinellidae	Hyperaspis connectens	1	Predator	Nonpest
Coleoptera	Buprestidae	Buprestidae sp. 02	1	Herbivore	Nonpest
Coleoptera	Curculionidae	Curculionidae sp. 18	1	Herbivore	Nonpest
Coleoptera	Bostrichidae	Bostrichidae sp. 01	1	Herbivore	Nonpest
Coleoptera	Chrysomelidae	Chrysomelidae sp. 19	1	Herbivore	Nonpest
Coleoptera	Coccinellidae	Coccinellidae sp. 01	2	Predator	Nonpest
Coleoptera	Elateridae	Elateridae sp. 02	1	Herbivore	Nonpest
Coleoptera	Curculionidae	Curculionidae sp. 19	1	Herbivore	Nonpest
Coleoptera	Hydrophilidae	Hydrophilidae sp. 02	1	Coprophage	Nonpest
Coleoptera	Chrysomelidae	Chrysomelidae sp. 20	1	Herbivore	Nonpest
Coleoptera	Coccinellidae	Coccinellidae sp. 02	3	Predator	Nonpest
Coleoptera	Staphylinidae: Tachyporinae	Tachyporus	1	Predator	Nonpest
Coleoptera	Staphylinidae: Tachyporinae	Coproporus	1	Predator	Nonpest
Coleoptera	Staphylinidae: Oxytelinae	Apocellus	3	Predator	Nonpest
Coleoptera	Staphylinidae: Steninae	Stenus	2	Predator	Nonpest
Coleoptera	Staphylinidae: Paederinae	Astenus	7	Predator	Nonpest
Coleoptera	Staphylinidae: Staphylininae	Lepitacinus	1	Predator	Nonpest
Coleoptera	Staphylinidae: Aleocharinae	Drusilla	1	Predator	Nonpest
Coleoptera	Staphylinidae: Aleocharinae	Silusida	3	Predator	Nonpest
Coleoptera	Anthicidae	Anthicus	15	Other/unknown	Nonpest
Coleoptera	Staphylinidae: Oxytelinae	Oxytelinae sp. 02	2	Predator	Nonpest
Coleoptera	Staphylinidae	Staphylinidae sp. 02	1	Predator	Nonpest
Coleoptera	Staphylinidae	Staphylinidae sp. 03	1	Predator	Nonpest
Coleoptera (larvae)	Staphylinidae	Coleoptera larva 02	19	Predator	Nonpest
Coleoptera (larvae)		Coleoptera larva 04	1	Other/unknown	Nonpest
Coleoptera (larvae)	Curculionidae	Coleoptera larva 07	2	Herbivore	Nonpest
Coleoptera (larvae)	Coccinellidae	Coleoptera larva 28	22	Predator	Nonpest
Coleoptera (larvae)		Coleoptera larva 67	8	Other/unknown	Nonpest
Coleoptera (larvae)		Coleoptera larva 68	1	Other/unknown	Nonpest
Coleoptera (larvae)	Coccinellidae	Coleoptera larva 69	4	Predator	Nonpest
Coleoptera (larvae)	Chrysomelidae	Coleoptera larva 70	3	Herbivore	Nonpest
Coleoptera (larvae)	Chrysomelidae	Coleoptera larva 71	2	Herbivore	Nonpest
Coleoptera (larvae)	Chrysomelidae	Coleoptera larva 72	11	Herbivore	Nonpest
Coleoptera (larvae)	Staphylinidae	Coleoptera larva 73	5	Predator	Nonpest
Coleoptera (larvae)		Coleoptera larva 74	1	Other/unknown	Nonpest
Coleoptera (larvae)		Coleoptera larva 75	8	Other/unknown	Nonpest
Diptera	Chironomidae	Chironomidae sp. 04	332	Other/unknown	Nonpest
Diptera	Psychodidae	Psychodidae sp. 01	3	Other/unknown	Nonpest
Diptera	Sciaridae	Bradysia	37	Other/unknown	Nonpest
Diptera	Phoridae	Phoridae sp. 01	5	Other/unknown	Nonpest
Diptera	Sciaridae	Sciaridae sp. 01	15	Other/unknown	Nonpest
Diptera	Chironomidae	Chironomidae sp. 05	263	Other/unknown	Nonpest
Diptera	Chironomidae	Chironomidae sp. 06	371	Other/unknown	Nonpest
Diptera	Chironomidae	Chironomidae sp. 07	20	Other/unknown	Nonpest
Diptera	Cecidomyiidae	Cordylomyia	11	Other/unknown	Nonpest
Diptera	Culicidae	Culiseta	1	Other/unknown	Pest
Diptera	Chironomidae	Chironomidae sp. 08	17	Other/unknown	Nonpest
Diptera	Ceratopogonidae	Ceratopogonidae sp. 08	55	Other/unknown	Pest
Diptera	Sphaeroceridae	Leptocera	71	Other/unknown	Nonpest
Diptera	Drosophilidae	Drosophila sp. 01	5	Other/unknown	Nonpest
Diptera	Chloropidae	Rhopalopterum	62	Other/unknown	Nonpest
Diptera	Scatopsidae	Coboldia fuscipes	2	Other/unknown	Nonpest
Diptera	Cecidomyiidae	Cecidomyiidae sp. 02	9	Other/unknown	Nonpest
Diptera	Psychodidae	Psychodidae sp. 02	1	Other/unknown	Nonpest
Diptera	Chloropidae	Elachiptera	1	Other/unknown	Nonpest
Diptera	Ceratopogonidae	Ceratopogonidae sp. 03	10	Other/unknown	Pest
Diptera	Psychodidae	Psychodidae sp. 03	2	Other/unknown	Nonpest
Diptera	Anthomyiidae	Anthomyiidae sp. 01	3	Other/unknown	Nonpest
Diptera	Chironomidae	Chironomidae sp. 01	43	Other/unknown	Nonpest
Diptera	Sciaridae	Sciaridae sp. 02	4	Other/unknown	Nonpest
Diptera	Cecidomyiidae	Cecidomyiidae sp. 05	9	Other/unknown	Nonpest
Diptera	Hybotidae	Drapetis	8	Predator	Nonpest
Diptera	Phoridae	Phoridae sp. 03	13	Other/unknown	Nonpest
Diptera	Mycetophilidae	Leia	1	Other/unknown	Nonpest
Diptera	Sphaeroceridae	Coproica	1	Other/unknown	Nonpest
Diptera	Phoridae	Phoridae sp. 04	5	Other/unknown	Nonpest
Diptera	Psychodidae	Psychodidae sp. 04	6	Other/unknown	Nonpest
Diptera	Sepsidae	Sepsis	49	Other/unknown	Nonpest
Diptera	Cecidomyiidae	Cecidomyiidae sp. 07	8	Other/unknown	Nonpest
Diptera	Phoridae	Phoridae sp. 05	1	Other/unknown	Nonpest
Diptera	Muscidae	Musca autumnalis	1	Other/unknown	Pest
Diptera	Anthomyiidae	Anthomyiidae sp. 02	5	Other/unknown	Nonpest
Diptera	Psychodidae	Psychodidae sp. 05	1	Other/unknown	Nonpest
Diptera	Lauxaniidae	Neogriphoneura	2	Other/unknown	Nonpest
Diptera	Fanniidae	Fannia	8	Other/unknown	Nonpest
Diptera	Chironomidae	Chironomidae sp. 02	6	Other/unknown	Nonpest
Diptera	Cecidomyiidae	Cecidomyiidae sp. 08	1	Other/unknown	Nonpest
Diptera	Drosophilidae	Drosophila busckii	1	Other/unknown	Nonpest
Diptera	Cecidomyiidae	Cecidomyiidae sp. 10	35	Other/unknown	Nonpest
Diptera	Drosophilidae	Scatomyza sp. 01	4	Other/unknown	Nonpest
Diptera	Muscidae	Musca domestica	1	Other/unknown	Pest
Diptera	Chloropidae	Olcella	491	Other/unknown	Nonpest
Diptera	Cecidomyiidae	Cecidomyiidae sp. 11	19	Other/unknown	Nonpest
Diptera	Agromyzidae	Liriomyza	90	Other/unknown	Nonpest
Diptera	Dolichopodidae	Condylostylus sp. 01	75	Predator	Nonpest
Diptera	Dolichopodidae	Dolichopodidae sp. 01	1	Predator	Nonpest
Diptera	Sciaridae	Sciaridae sp. 03	31	Other/unknown	Nonpest
Diptera	Chironomidae	Chironomidae sp. 09	68	Other/unknown	Nonpest
Diptera	Cecidomyiidae	Cecidomyiidae sp. 12	13	Other/unknown	Nonpest
Diptera	Muscidae: Coenosiinae	Coenosiinae sp. 01	21	Other/unknown	Nonpest
Diptera	Dolichopodidae	Diaphorinae sp. 01	216	Predator	Nonpest
Diptera	Chironomidae	Chironomidae sp. 10	12	Other/unknown	Nonpest
Diptera	Agromyzidae	Cerodontha	43	Other/unknown	Nonpest
Diptera	Anthomyzidae	Mumetopia	178	Other/unknown	Nonpest
Diptera	Clusiidae	Clusia sp. 01	1	Other/unknown	Nonpest
Diptera	Chloropidae	Ceratobarys	74	Other/unknown	Nonpest
Diptera	Sphaeroceridae	Copromyza	3	Other/unknown	Nonpest
Diptera	Camillidae	Camilla	22	Other/unknown	Nonpest
Diptera	Cecidomyiidae	Cecidomyiidae sp. 13	1	Other/unknown	Nonpest
Diptera	Chloropidae	Monochaetoscinella	982	Other/unknown	Nonpest
Diptera	Chloropidae	Oscinosoma	907	Other/unknown	Nonpest
Diptera	Chloropidae	Apallates	2910	Other/unknown	Nonpest
Diptera	Drosophilidae	Scaptomyza sp. 02	107	Other/unknown	Nonpest
Diptera	Ephydridae	Philygria	8	Other/unknown	Nonpest
Diptera	Chloropidae	Meromyza	10	Other/unknown	Nonpest
Diptera	Sepsidae	Nemopoda	4	Other/unknown	Nonpest
Diptera	Camillidae	Camillidae sp. 01	30	Other/unknown	Nonpest
Diptera	Sphaeroceridae	Nearcticorpus	4	Other/unknown	Nonpest
Diptera	Dolichopodidae	Dolichopodidae sp. 02	281	Predator	Nonpest
Diptera	Chloropidae	Chloropidae sp. 01	1632	Other/unknown	Nonpest
Diptera	Chloropidae	Liohippelates	7	Other/unknown	Pest
Diptera	Tipulidae	Tipulidae sp. 01	2	Other/unknown	Nonpest
Diptera	Syrphidae	Toxomerus	18	Pollinator	Nonpest
Diptera	Sciaridae	Sciaridae sp. 04	14	Other/unknown	Nonpest
Diptera	Sciaridae	Sciaridae sp. 05	12	Other/unknown	Nonpest
Diptera	Sciaridae	Sciaridae sp. 06	6	Other/unknown	Nonpest
Diptera	Sciaridae	Sciaridae sp. 07	7	Other/unknown	Nonpest
Diptera	Ulidiidae	Chaetopsis	9	Other/unknown	Nonpest
Diptera	Muscidae: Coenosiinae	Coenosiinae sp. 02	11	Other/unknown	Nonpest
Diptera	Tipulidae	Tipulidae sp. 02	4	Other/unknown	Nonpest
Diptera	Chloropidae	Thaumatomyia sp. 01	24	Other/unknown	Nonpest
Diptera	Hybotidae	Hybotidae sp. 01	5	Other/unknown	Nonpest
Diptera	Muscidae: Coenosiinae	Coenosiinae sp. 03	24	Other/unknown	Nonpest
Diptera	Ceratopogonidae	Ceratopogonidae sp. 05	312	Other/unknown	Pest
Diptera	Ceratopogonidae	Ceratopogonidae sp. 07	104	Other/unknown	Pest
Diptera	Agromyzidae	Calycomyza	24	Other/unknown	Nonpest
Diptera	Asteiidae	Asteiidae sp. 01	10	Other/unknown	Nonpest
Diptera	Chloropidae	Diplotoxa	2	Other/unknown	Nonpest
Diptera	Sepsidae	Saltella	1	Other/unknown	Nonpest
Diptera	Tabanidae	Tabanidae sp. 01	7	Other/unknown	Pest
Diptera	Tachinidae	Tachinidae sp. 02	1	Other/unknown	Nonpest
Diptera	Ephydridae	Scatophila	1	Other/unknown	Nonpest
Diptera	Calliphoridae	Chrysomya	1	Other/unknown	Nonpest
Diptera	Dolichopodidae	Dolichopodidae sp. 04	1	Predator	Nonpest
Diptera	Muscidae: Coenosiinae	Coenosiinae sp. 04	1	Other/unknown	Nonpest
Diptera	Chloropidae	Thaumatomyia rubida	58	Other/unknown	Nonpest
Diptera	Clusiidae	Clusia sp. 02	2	Other/unknown	Nonpest
Diptera	Anthomyzidae	Anthomyza	378	Other/unknown	Nonpest
Diptera	Tachinidae	Tachinidae sp. 01	1	Other/unknown	Nonpest
Diptera	Chloropidae	Chloropidae sp. 04	17	Other/unknown	Nonpest
Diptera	Muscidae: Coenosiinae	Coenosia	39	Predator	Nonpest
Diptera	Phoridae	Phoridae sp. 07	29	Other/unknown	Nonpest
Diptera	Drosophilidae	Drosophila guttifera	3	Other/unknown	Nonpest
Diptera	Syrphidae	Parhelophilus	1	Pollinator	Nonpest
Diptera	Ephydridae	Ceropsilopa	94	Other/unknown	Nonpest
Diptera	Cecidomyiidae	Cecidomyiidae sp. 14	2	Other/unknown	Nonpest
Diptera	Ulidiidae	Zacompsia	16	Other/unknown	Nonpest
Diptera	Sciaridae	Sciaridae sp. 08	2	Other/unknown	Nonpest
Diptera	Tephritidae	Rhagoletis	5	Other/unknown	Nonpest
Diptera	Cecidomyiidae	Cecidomyiidae sp. 15	1	Other/unknown	Nonpest
Diptera	Chloropidae	Ectecephala	86	Other/unknown	Nonpest
Diptera	Phoridae	Phoridae sp. 08	43	Other/unknown	Nonpest
Diptera	Milichiidae	Milichiidae sp. 01	3	Other/unknown	Nonpest
Diptera	Lonchopteridae	Lonchoptera	3	Other/unknown	Nonpest
Diptera	Pipunculidae	Pipunculidae sp. 01	3	Other/unknown	Nonpest
Diptera	Anthomyiidae	Anthomyiidae sp. 03	5	Other/unknown	Nonpest
Diptera	Sciomyzidae	Limnia	8	Other/unknown	Nonpest
Diptera	Periscelididae	Periscelis	5	Other/unknown	Nonpest
Diptera	Tabanidae	Tabanidae sp. 02	1	Other/unknown	Pest
Diptera	Sciomyzidae	Tetanocerini sp. 01	1	Other/unknown	Nonpest
Diptera	Tabanidae	Tabanidae sp. 03	1	Other/unknown	Pest
Diptera	Asilidae	Asilidae sp. 01	1	Predator	Nonpest
Diptera	Chironomidae	Chironomidae sp. 11	1	Other/unknown	Nonpest
Diptera	Lauxaniidae	Lauxania	1	Other/unknown	Nonpest
Diptera	Chloropidae	Conioscinella	3	Other/unknown	Nonpest
Diptera	Lauxaniidae	Camptoprosopella	2	Other/unknown	Nonpest
Diptera	Stratiomyidae	Stratiomyidae sp. 01	1	Other/unknown	Nonpest
Diptera	Phoridae	Phoridae sp. 09	6	Other/unknown	Nonpest
Diptera	Chironomidae	Chironomidae sp. 03	2	Other/unknown	Nonpest
Diptera	Ephydridae	Ephydridae sp. 01	1	Other/unknown	Nonpest
Diptera	Hybotidae	Platypalpus	1	Predator	Nonpest
Diptera	Chloropidae	Chloropidae sp. 03	1	Other/unknown	Nonpest
Diptera	Chloropidae	Chloropidae sp. 02	2	Other/unknown	Nonpest
Diptera	Tephritidae	Tephritis	1	Other/unknown	Nonpest
Diptera	Asilidae	Asilidae sp. 02	1	Predator	Nonpest
Diptera	Dolichopodidae	Diaphorinae sp. 02	1	Predator	Nonpest
Diptera	Asilidae	Holcocephala	2	Predator	Nonpest
Diptera	Bibionidae	Bibio sp. 01	1	Other/unknown	Nonpest
Diptera	Dolichopodidae	Condylostylus sp. 02	1	Predator	Nonpest
Diptera	Tephritidae	Dioxyna	5	Other/unknown	Nonpest
Diptera	Pipunculidae	Tomosvaryella	2	Other/unknown	Nonpest
Diptera	Sarcophagidae	Sarcophagidae sp. 01	1	Other/unknown	Nonpest
Diptera	Ceratopogonidae	Ceratopogonidae sp. 01	1	Other/unknown	Pest
Diptera	Ceratopogonidae	Ceratopogonidae sp. 04	1	Other/unknown	Pest
Diptera	Cecidomyiidae	Cecidomyiidae sp. 16	1	Other/unknown	Nonpest
Diptera	Drosophildiae	Scaptomyza sp. 01	2	Other/unknown	Nonpest
Diptera	Asteiidae	Asteiia	2	Other/unknown	Nonpest
Diptera	Drosophilidae	Leucophenga	1	Other/unknown	Nonpest
Diptera	Ceratopogonidae	Ceratopogonidae sp. 02	1	Other/unknown	Pest
Diptera	Ulidiidae	Tritoxa flexa	1	Other/unknown	Nonpest
Diptera (larvae)		Diptera larvae sp. 10	11	Herbivore	Nonpest
Diptera (larvae)		Diptera larvae sp. 11	1	Other/unknown	Nonpest
Diptera (larvae)		Diptera larvae sp. 15	183	Other/unknown	Nonpest
Diptera (larvae)		Diptera larvae sp. 17	4	Other/unknown	Nonpest
Diptera (larvae)		Diptera larvae sp. 18	3	Other/unknown	Nonpest
Diptera (larvae)		Diptera larvae sp. 28	19	Other/unknown	Nonpest
Diptera (larvae)		Diptera larvae sp. 31	9	Other/unknown	Nonpest
Diptera (larvae)		Diptera larvae sp. 32	4	Other/unknown	Nonpest
Diptera (larvae)		Diptera larvae sp. 33	1	Other/unknown	Nonpest
Hemiptera	Ceratocombidae	Ceratocombus	1	Predator	Nonpest
Hemiptera	Cicadellidae	Balclutha	9	Herbivore	Nonpest
Hemiptera	Aphididae	Aphid sp. 01	420	Herbivore	Nonpest
Hemiptera	Aphididae	Aphid sp. 02	151	Herbivore	Nonpest
Hemiptera	Cydnidae	Amnestus	2	Herbivore	Nonpest
Hemiptera	Cicadellidae	Polyamia	515	Herbivore	Nonpest
Hemiptera	Reduviidae	Reduviidae sp. 01	2	Predator	Nonpest
Hemiptera	Cicadellidae	Cicadellidae sp. 01	68	Herbivore	Nonpest
Hemiptera	Miridae	Barberiella	3	Herbivore	Nonpest
Hemiptera	Rhyparochromidae	Ozophora	14	Other/unknown	Nonpest
Hemiptera	Delphacidae	Delphacidae sp. 01	14	Herbivore	Nonpest
Hemiptera	Geocoridae	Geocoris	16	Predator	Nonpest
Hemiptera	Cicadellidae	Xestocephalus	31	Herbivore	Nonpest
Hemiptera	Delphacidae	Delphacidae sp. 02	4	Herbivore	Nonpest
Hemiptera	Blissidae	Blissus leucopterus	31	Herbivore	Pest
Hemiptera	Aphididae	Aphid sp. 03	123	Herbivore	Nonpest
Hemiptera	Aphididae	Aphid sp. 04	1	Herbivore	Nonpest
Hemiptera	Coccoidea	Coccoidea sp. 02	1	Herbivore	Nonpest
Hemiptera	Thyreocoridae	Thyreocoridae sp. O2	4	Herbivore	Nonpest
Hemiptera	Delphacidae	Flavoclypeus	307	Herbivore	Nonpest
Hemiptera	Rhyparochromidae	Rhyparochromus sp. 01	2	Other/unknown	Nonpest
Hemiptera	Aphididae	Aphid sp. 06	66	Herbivore	Nonpest
Hemiptera	Cicadellidae	Cicadula	493	Herbivore	Nonpest
Hemiptera	Aphididae	Aphid sp. 07	11	Herbivore	Nonpest
Hemiptera	Delphacidae	Liburniella	56	Herbivore	Nonpest
Hemiptera	Cicadellidae	Cicadellidae sp. 03	36	Herbivore	Nonpest
Hemiptera	Cicadellidae	Dikraneurini sp. 01	793	Herbivore	Nonpest
Hemiptera	Aphididae	Aphid sp. 08	14	Herbivore	Nonpest
Hemiptera	Miridae	Trigonotylus caelestialum	97	Herbivore	Nonpest
Hemiptera	Miridae	Lygus	101	Herbivore	Nonpest
Hemiptera	Miridae	Leptopterna	44	Herbivore	Nonpest
Hemiptera	Cicadellidae	Stirellus bicolor	570	Herbivore	Nonpest
Hemiptera	Cicadellidae	Graminella	266	Herbivore	Nonpest
Hemiptera	Cercopidae	Cercopidae sp. 02	13	Herbivore	Nonpest
Hemiptera	Cicadellidae	Agallia	790	Herbivore	Nonpest
Hemiptera	Pachygronthidae	Oedancala	4	Herbivore	Nonpest
Hemiptera	Aphididae	Aphid sp. 09	4	Herbivore	Nonpest
Hemiptera	Cicadellidae	Draeculocephala	471	Herbivore	Nonpest
Hemiptera	Delphacidae	Delphacodes puella	128	Herbivore	Nonpest
Hemiptera	Cercopidae	Cercopidae sp. 01	1	Herbivore	Nonpest
Hemiptera	Aphididae	Aphid sp. 10	2	Herbivore	Nonpest
Hemiptera	Cicadellidae	Idiocerus	13	Herbivore	Nonpest
Hemiptera	Miridae	Spanagonicus	15	Herbivore	Nonpest
Hemiptera	Aphididae	Aphid sp. 11	22	Herbivore	Nonpest
Hemiptera	Pentatomidae	Pentatomidae sp. 01	5	Herbivore	Nonpest
Hemiptera	Aleyrodidae	Aleyrodidae sp. 02	16	Herbivore	Nonpest
Hemiptera	Saldidae	Saldidae sp. 01	1	Predator	Nonpest
Hemiptera	Pentatomidae	Oebalus	48	Herbivore	Nonpest
Hemiptera	Blissidae	Blissus sp. 01	14	Herbivore	Pest
Hemiptera	Rhyparochromidae	Paromius	255	Other/unknown	Nonpest
Hemiptera	Lygaeidae	Kleidocerys	2	Herbivore	Nonpest
Hemiptera	Anthocoridae	Orius	56	Predator	Nonpest
Hemiptera	Thyreocoridae	Thyreocoridae sp. 01	2	Herbivore	Nonpest
Hemiptera	Aphididae	Aphid sp. 12	17	Herbivore	Nonpest
Hemiptera	Pentatomidae	Amaurochrous	1	Herbivore	Nonpest
Hemiptera	Clastopteridae	Clastoptera	133	Herbivore	Nonpest
Hemiptera	Membracidae	Spissistilus	120	Herbivore	Nonpest
Hemiptera	Cicadellidae	Planicephalus	378	Herbivore	Nonpest
Hemiptera	Cercopidae	Prosapia bicincta	35	Herbivore	Pest
Hemiptera	Delphacidae	Eurysa	27	Herbivore	Nonpest
Hemiptera	Cicadellidae	Graphocephala	43	Herbivore	Nonpest
Hemiptera	Aphrophoridae	Lepyronia	12	Herbivore	Nonpest
Hemiptera	Cicadellidae	Paraphlepsius sp. 01	55	Herbivore	Nonpest
Hemiptera	Rhyparochromidae	Pseudopachybrachius	16	Unknown	Nonpest
Hemiptera	Miridae	Microtechnites bractatus	76	Herbivore	Nonpest
Hemiptera	Alydidae	Alydidae sp. 01	16	Granivore	Nonpest
Hemiptera	Pentatomidae	Euschistus	7	Herbivore	Nonpest
Hemiptera	Miridae	Miridae sp. 02	10	Other/unknown	Nonpest
Hemiptera	Membracidae	Micrutalis	5	Herbivore	Nonpest
Hemiptera	Cicadellidae	Negosiana	151	Herbivore	Nonpest
Hemiptera	Delphacidae	Delphacidae sp. 04	4	Herbivore	Nonpest
Hemiptera	Pentatomidae	Mormidea	7	Herbivore	Nonpest
Hemiptera	Cicadellidae	Cicadellidae sp. 04	568	Herbivore	Nonpest
Hemiptera	Cicadellidae	Daltonia	5	Herbivore	Nonpest
Hemiptera	Cicadellidae	Cicadellidae sp. 05	67	Herbivore	Nonpest
Hemiptera	Reduviidae	Phymata	2	Predator	Nonpest
Hemiptera	Cicadellidae	Tylozygus	18	Herbivore	Nonpest
Hemiptera	Delphacidae	Syndelphax	16	Herbivore	Nonpest
Hemiptera	Cicadellidae	Scaphytopius	14	Herbivore	Nonpest
Hemiptera	Cicadellidae	Cicadellidae sp. 05	7	Herbivore	Nonpest
Hemiptera	Cicadellidae	Cicadellidae sp. 06	12	Herbivore	Nonpest
Hemiptera	Cicadellidae	Cicadellidae sp. 07	1	Herbivore	Nonpest
Hemiptera	Reduviidae	Arilus cristatus	1	Predator	Nonpest
Hemiptera	Delphacidae	Delphacodes sp. 01	13	Herbivore	Nonpest
Hemiptera	Delphacidae	Delphacidae sp. 05	10	Herbivore	Nonpest
Hemiptera	Rhyparochromidae	Ptochiomera	6	Other/unknown	Nonpest
Hemiptera	Cicadellidae	Cicadellidae sp. 08	537	Herbivore	Nonpest
Hemiptera	Cicadellidae	Homalodisca sp. 01	6	Herbivore	Nonpest
Hemiptera	Cicadellidae	Exitianus	1	Herbivore	Nonpest
Hemiptera	Cicadellidae	Paraphlepsius sp. 02	2	Herbivore	Nonpest
Hemiptera	Delphacidae	Stobaera	6	Herbivore	Nonpest
Hemiptera	Derbidae	Cedusa sp. 01	1	Herbivore	Nonpest
Hemiptera	Miridae	Reuteroscopus	59	Other/unknown	Nonpest
Hemiptera	Aleyrodidae	Aleyrodidae sp. 01	31	Herbivore	Nonpest
Hemiptera	Delphacidae	Pissonotus	1	Herbivore	Nonpest
Hemiptera	Scutelleridae	Scutelleridae sp. 01	2	Other/unknown	Nonpest
Hemiptera	Nabidae	Nabis	24	Predator	Nonpest
Hemiptera	Derbidae	Anotia	3	Herbivore	Nonpest
Hemiptera	Delphacidae	Stenocranus	1	Herbivore	Nonpest
Hemiptera	Reduviidae	Reduviidae sp. 03	2	Predator	Nonpest
Hemiptera	Aphididae	Aphid sp. 13	3746	Herbivore	Nonpest
Hemiptera	Pentatomidae	Pentatomidae sp. 02	2	Herbivore	Nonpest
Hemiptera	Cicadellidae	Homalodisca insolita	27	Herbivore	Nonpest
Hemiptera	Derbidae	Cedusa obscura	40	Herbivore	Nonpest
Hemiptera	Anthocoridae	Anthocoridae sp. 01	2	Predator	Nonpest
Hemiptera	Reduviidae	Sinea	3	Predator	Nonpest
Hemiptera	Rhyparochromidae	Rhyparochromus sp. 02	1	Other/unknown	Nonpest
Hemiptera	Delphacidae	Metadelphax	40	Herbivore	Nonpest
Hemiptera	Alydidae	Alydidae sp. 02	1	Granivore	Nonpest
Hemiptera	Alydidae	Alydidae sp. 03	1	Granivore	Nonpest
Hemiptera	Alydidae	Alydidae sp. 04	2	Granivore	Nonpest
Hemiptera	Delphacidae	Delphacidae sp. 06	1	Herbivore	Nonpest
Hemiptera	Cicadellidae	Cicadellidae sp. 09	1	Herbivore	Nonpest
Hemiptera	Aleyrodidae	Aleyrodidae sp. 03	4	Herbivore	Nonpest
Hemiptera	Cicadellidae	Helochara	1	Herbivore	Nonpest
Hemiptera	Miridae	Miridae sp. 03	10	Other/unknown	Nonpest
Hemiptera	Aphididae	Aphid sp. 14	16	Herbivore	Nonpest
Hemiptera	Berytidae	Jalysus	1	Predator	Nonpest
Hemiptera	Delphacidae	Delphacidae sp. 07	1	Herbivore	Nonpest
Hemiptera	Aphrophoridae	Aphrophoridae sp. 01	1	Herbivore	Nonpest
Hemiptera	Delphacidae	Kosswigianella	1	Herbivore	Nonpest
Hemiptera	Reduviidae	Reduviidae sp. 04	1	Predator	Nonpest
Hemiptera	Psyllidae	Psyllidae sp. 01	2	Herbivore	Nonpest
Hemiptera	Coreidae	Coreidae sp. 01	1	Herbivore	Nonpest
Hemiptera (immature)		Hemiptera sp. 060	1	Other/unknown	Nonpest
Hemiptera (immature)	Alydidae	Hemiptera sp. 099	12	Other/unknown	Nonpest
Hemiptera (immature)		Hemiptera sp. 117	1	Other/unknown	Nonpest
Hemiptera (immature)		Hemiptera immature sp. 01	2	Other/unknown	Nonpest
Hemiptera (immature)		Hemiptera immature sp. 06	57	Other/unknown	Nonpest
Hemiptera (immature)	Aphididae	Hemiptera immature sp. 07	3	Herbivore	Nonpest
Hemiptera (immature)		Hemiptera immature sp. 08	1	Other/unknown	Nonpest
Hemiptera (immature)		Hemiptera immature sp. 09	76	Other/unknown	Nonpest
Hemiptera (immature)		Hemiptera immature sp. 10	13	Other/unknown	Nonpest
Hemiptera (immature)		Hemiptera immature sp. 11	87	Other/unknown	Nonpest
Hemiptera (immature)	Cicadellidae	Hemiptera immature sp. 12	2332	Herbivore	Nonpest
Hemiptera (immature)		Hemiptera immature sp. 13	5	Other/unknown	Nonpest
Hemiptera (immature)		Hemiptera immature sp. 14	1	Other/unknown	Nonpest
Hemiptera (immature)		Hemiptera immature sp. 17	1	Other/unknown	Nonpest
Hemiptera (immature)	Geocoridae	Hemiptera immature sp. 19	10	Predator	Nonpest
Hemiptera (immature)		Hemiptera immature sp. 20	9	Other/unknown	Nonpest
Hemiptera (immature)	Pentatomidae	Hemiptera immature sp. 24	91	Other/unknown	Nonpest
Hemiptera (immature)	Miridae	Hemiptera immature sp. 27	194	Other/unknown	Nonpest
Hemiptera (immature)		Hemiptera immature sp. 28	2	Other/unknown	Nonpest
Hemiptera (immature)	Membracidae	Ceresa	7	Other/unknown	Nonpest
Hemiptera (immature)		Hemiptera immature sp. 31	5	Other/unknown	Nonpest
Hemiptera (immature)	Rhyparochromidae	Hemiptera immature sp. 32	1838	Other/unknown	Nonpest
Hemiptera (immature)		Hemiptera immature sp. 33	120	Other/unknown	Nonpest
Hemiptera (immature)	Membracidae	Hemiptera immature sp. 39	1	Herbivore	Nonpest
Hemiptera (immature)	Delphacidae	Hemiptera immature sp. 41	141	Herbivore	Nonpest
Hemiptera (immature)		Hemiptera immature sp. 49	1	Other/unknown	Nonpest
Hemiptera (immature)		Hemiptera immature sp. 51	1	Other/unknown	Nonpest
Hemiptera (immature)	Reduviidae	Hemiptera immature sp. 53	3	Predator	Nonpest
Hemiptera (immature)	Nabidae	Hemiptera immature sp. 54	5	Predator	Nonpest
Hemiptera (immature)		Hemiptera immature sp. 56	17	Other/unknown	Nonpest
Hemiptera (immature)		Hemiptera immature sp. 58	1	Other/unknown	Nonpest
Hymenoptera	Formicidae: Myrmicinae	Solenopsis molesta	108	Predator, granivore	Nonpest
Hymenoptera	Formicidae: Formicinae	Lasius neoniger	298	Predator	Nonpest
Hymenoptera	Formicidae: Myrmicinae	Solenopsis geminata	381	Predator, granivore	Pest
Hymenoptera	Formicidae: Formicinae	Paratrechina	26	Predator	Nonpest
Hymenoptera	Formicidae: Ponerinae	Hypoponera	1	Other/unknown	Nonpest
Hymenoptera	Formicidae: Myrmicinae	Monomorium	618	Granivore	Nonpest
Hymenoptera	Formicidae: Myrmicinae	Pheidole	2	Predator, granivore	Nonpest
Hymenoptera	Formicidae: Myrmicinae	Myrmicinae sp. 02	7	Granivore	Nonpest
Hymenoptera	Formicidae: Formicinae	Formicinae sp. 01	8	Other/unknown	Nonpest
Hymenoptera	Formicidae: Formicinae	Formicinae sp. 02	1	Other/unknown	Nonpest
Hymenoptera	Formicidae	Formicidae sp. 02	2	Other/unknown	Nonpest
Hymenoptera	Formicidae: Formicinae	Crematogaster	8	Predator	Nonpest
Hymenoptera	Formicidae: Myrmicinae	Myrmica	28	Predator	Pest
Hymenoptera	Formicidae	Formicidae sp. 03	40	Other/unknown	Nonpest
Hymenoptera	Formicidae	Formicidae sp. 04	1	Other/unknown	Nonpest
Hymenoptera	Formicidae: Myrmicinae	Myrmicinae sp. 03	4	Granivore	Nonpest
Hymenoptera	Formicidae: Myrmicinae	Myrmicinae sp. 04	6	Granivore	Nonpest
Hymenoptera	Platygastridae	Trimorus	17	Parasitoid	Nonpest
Hymenoptera	Platygastridae	Telenomus	97	Parasitoid	Nonpest
Hymenoptera	Ceraphronidae	Ceraphron	5	Parasitoid	Nonpest
Hymenoptera	Figitidae	Eucoilinae sp. 01	24	Parasitoid	Nonpest
Hymenoptera	Figitidae	Kleidotoma	2	Parasitoid	Nonpest
Hymenoptera	Platygastridae	Trissolcus	63	Parasitoid	Nonpest
Hymenoptera	Ceraphronidae	Aphanogmus	12	Parasitoid	Nonpest
Hymenoptera	Platygastridae	Calliscelio	18	Parasitoid	Nonpest
Hymenoptera	Platygastridae	Platygastridae sp. 01	4	Parasitoid	Nonpest
Hymenoptera	Diapriidae	Diapriidae sp. 02	3	Parasitoid	Nonpest
Hymenoptera	Braconidae	Braconidae sp. 02	2	Parasitoid	Nonpest
Hymenoptera	Eulophidae	Leptocybe	3	Parasitoid	Nonpest
Hymenoptera	Trichogrammatidae	Trichogrammatidae sp. 01	325	Parasitoid	Nonpest
Hymenoptera	Diapriidae	Diapriidae sp. 03	5	Parasitoid	Nonpest
Hymenoptera	Mymaridae	Mymaridae sp. 01	6	Parasitoid	Nonpest
Hymenoptera	Ceraphronidae	Ceraphronidae sp. 01	1	Parasitoid	Nonpest
Hymenoptera	Platygastridae	Idris	1	Parasitoid	Nonpest
Hymenoptera	Mymaridae	Mymaridae sp. 03	4	Parasitoid	Nonpest
Hymenoptera	Platygastridae	Baeus	3	Parasitoid	Nonpest
Hymenoptera	Pteromalidae	Pteromalidae sp. 02	1	Parasitoid	Nonpest
Hymenoptera	Ceraphronidae	Ceraphronidae sp. 02	6	Parasitoid	Nonpest
Hymenoptera		Hymenoptera sp. 02	1	Unknown	Nonpest
Hymenoptera	Mymaridae	Mymaridae sp. 04	7	Parasitoid	Nonpest
Hymenoptera	Encyrtidae	Encyrtidae sp. 01	1	Parasitoid	Nonpest
Hymenoptera	Platygastridae	Platygastridae sp. 04	12	Parasitoid	Nonpest
Hymenoptera	Figitidae	Eucoilinae sp. 02	33	Parasitoid	Nonpest
Hymenoptera	Braconidae	Braconide sp. 04	2	Parasitoid	Nonpest
Hymenoptera	Braconidae	Braconidae sp. 09	2	Parasitoid	Nonpest
Hymenoptera		Hymenoptera sp. 07	7	Other/unknown	Nonpest
Hymenoptera		Hymenoptera sp. 08	1	Other/unknown	Nonpest
Hymenoptera	Eulophidae	Eulophidae sp. 02	7	Parasitoid	Nonpest
Hymenoptera	Mymaridae	Mymaridae sp. 05	5	Parasitoid	Nonpest
Hymenoptera	Trichogrammatidae	Trichogrammatidae sp. 03	4	Parasitoid	Nonpest
Hymenoptera	Mymaridae	Mymaridae sp. 06	13	Parasitoid	Nonpest
Hymenoptera	Halictidae	Halictidae sp. 01	1	Pollinator	Nonpest
Hymenoptera	Encyrtidae	Encyrtidae sp. 02	3	Parasitoid	Nonpest
Hymenoptera		Hymenoptera sp. 09	1	Other/unknown	Nonpest
Hymenoptera	Ichneumonidae	Ichneumonidae sp. 02	26	Parasitoid	Nonpest
Hymenoptera	Ichneumonidae	Ichneumonidae sp. 03	19	Parasitoid	Nonpest
Hymenoptera	Ichneumonidae	Ichneumonidae sp. 04	23	Parasitoid	Nonpest
Hymenoptera	Encyrtidae	Encyrtidae sp. 03	17	Parasitoid	Nonpest
Hymenoptera	Encyrtidae	Encyrtidae sp. 04	12	Parasitoid	Nonpest
Hymenoptera	Encyrtidae	Encyrtidae sp. 05	5	Parasitoid	Nonpest
Hymenoptera	Encyrtidae	Encyrtidae sp. 06	14	Parasitoid	Nonpest
Hymenoptera		Hymenoptera sp. 10	6	Other/unknown	Nonpest
Hymenoptera		Hymenoptera sp. 11	2	Other/unknown	Nonpest
Hymenoptera		Hymenoptera sp. 12	2	Other/unknown	Nonpest
Hymenoptera	Aphelinidae	Aphelinus sp. 02	36	Parasitoid	Nonpest
Hymenoptera	Encyrtidae	Encyrtidae sp. 07	50	Parasitoid	Nonpest
Hymenoptera	Encyrtidae	Encyrtidae sp. 08	12	Parasitoid	Nonpest
Hymenoptera		Hymenoptera sp. 13	2	Other/unknown	Nonpest
Hymenoptera	Halictidae	Halictidae sp. 02	2	Pollinator	Nonpest
Hymenoptera	Mymaridae	Mymaridae sp. 07	22	Parasitoid	Nonpest
Hymenoptera	Encyrtidae	Encyrtidae sp. 09	9	Parasitoid	Nonpest
Hymenoptera	Mymaridae	Mymaridae sp. 08	19	Parasitoid	Nonpest
Hymenoptera	Braconidae	Braconide sp. 05	2	Parasitoid	Nonpest
Hymenoptera		Hymenoptera sp. 14	10	Other/unknown	Nonpest
Hymenoptera	Halictidae	Halictidae sp. 03	4	Pollinator	Nonpest
Hymenoptera	Encyrtidae	Encyrtidae sp. 10	3	Parasitoid	Nonpest
Hymenoptera	Ichneumonidae	Ichneumonidae sp. 05	3	Parasitoid	Nonpest
Hymenoptera	Trichogrammatidae	Trichogrammatidae sp. 04	5	Parasitoid	Nonpest
Hymenoptera		Hymenoptera sp. 15	5	Other/unknown	Nonpest
Hymenoptera	Aphelinidae	Aphelinus sp. 01	2	Parasitoid	Nonpest
Hymenoptera		Hymenoptera sp. 16	2	Other/unknown	Nonpest
Hymenoptera	Encyrtidae	Encyrtidae sp. 11	4	Parasitoid	Nonpest
Hymenoptera	Ichneumonidae	Ichneumonidae sp. 06	2	Parasitoid	Nonpest
Hymenoptera	Trichogrammatidae	Trichogrammatidae sp. 05	15	Parasitoid	Nonpest
Hymenoptera		Hymenoptera sp. 17	1	Other/unknown	Nonpest
Hymenoptera	Braconidae	Braconide sp. 06	10	Parasitoid	Nonpest
Hymenoptera	Encyrtidae	Encyrtidae sp. 12	115	Parasitoid	Nonpest
Hymenoptera		Hymenoptera sp. 18	4	Other/unknown	Nonpest
Hymenoptera	Platygastridae	Platygastridae sp. 05	2	Parasitoid	Nonpest
Hymenoptera	Encyrtidae	Encyrtidae sp. 13	17	Parasitoid	Nonpest
Hymenoptera	Encyrtidae	Encyrtidae sp. 14	19	Parasitoid	Nonpest
Hymenoptera	Platygastridae	Platygastridae sp. 06	15	Parasitoid	Nonpest
Hymenoptera	Eulophidae	Eulophidae sp. 01	1	Parasitoid	Nonpest
Hymenoptera		Hymenoptera sp. 19	3	Other/unknown	Nonpest
Hymenoptera	Encyrtidae	Encyrtidae sp. 15	6	Parasitoid	Nonpest
Hymenoptera	Encyrtidae	Encyrtidae sp. 16	11	Parasitoid	Nonpest
Hymenoptera		Hymenoptera sp. 20	1	Other/unknown	Nonpest
Hymenoptera	Tiphiidae	Tiphiidae sp. 04	3	Parasitoid	Nonpest
Hymenoptera	Halictidae	Halictidae sp. 04	1	Pollinator	Nonpest
Hymenoptera	Pteromalidae	Pteromalidae sp. 01	5	Parasitoid	Nonpest
Hymenoptera	Encyrtidae	Encyrtidae sp. 17	162	Parasitoid	Nonpest
Hymenoptera	Trichogrammatidae	Trichogrammatidae sp. 06	23	Parasitoid	Nonpest
Hymenoptera	Platygastridae	Macroteleia	18	Parasitoid	Nonpest
Hymenoptera	Pteromalidae	Pteromalidae sp. 03	1	Parasitoid	Nonpest
Hymenoptera	Encyrtidae	Encyrtidae sp. 18	5	Parasitoid	Nonpest
Hymenoptera	Figitidae	Figitidae sp. 01	4	Parasitoid	Nonpest
Hymenoptera	Mymaridae	Mymaridae sp. 09	31	Parasitoid	Nonpest
Hymenoptera	Braconidae	Braconide sp. 07	2	Parasitoid	Nonpest
Hymenoptera	Braconidae	Braconide sp. 08	1	Parasitoid	Nonpest
Hymenoptera	Trichogrammatidae	Trichogrammatidae sp. 07	72	Parasitoid	Nonpest
Hymenoptera	Trichogrammatidae	Trichogrammatidae sp. 08	8	Parasitoid	Nonpest
Hymenoptera	Encyrtidae	Aenasius	1	Parasitoid	Nonpest
Hymenoptera		Hymenoptera sp. 21	8	Other/unknown	Nonpest
Hymenoptera	Ceraphronidae	Ceraphronidae sp. 03	8	Parasitoid	Nonpest
Hymenoptera	Mymaridae	Mymaridae sp. 10	4	Parasitoid	Nonpest
Hymenoptera	Mymaridae	Mymaridae sp. 11	1	Parasitoid	Nonpest
Hymenoptera		Hymenoptera sp. 22	7	Other/unknown	Nonpest
Hymenoptera	Ichneumonidae	Ichneumonidae sp. 08	3	Parasitoid	Nonpest
Hymenoptera	Halictidae	Halictidae sp. 05	5	Pollinator	Nonpest
Hymenoptera		Hymenoptera sp. 23	4	Other/unknown	Nonpest
Hymenoptera	Ichneumonidae	Ichneumonidae sp. 09	2	Parasitoid	Nonpest
Hymenoptera	Encyrtidae	Encyrtidae sp. 19	2	Parasitoid	Nonpest
Hymenoptera		Hymenoptera sp. 24	1	Other/unknown	Nonpest
Hymenoptera	Platygastridae	Platygastridae sp. 07	4	Parasitoid	Nonpest
Hymenoptera	Ichneumonidae	Ichneumonidae sp. 10	2	Parasitoid	Nonpest
Hymenoptera	Chalcididae	Chalcididae sp. 03	1	Parasitoid	Nonpest
Hymenoptera	Encyrtidae	Encyrtidae sp. 20	3	Parasitoid	Nonpest
Hymenoptera		Hymenoptera sp. 25	1	Other/unknown	Nonpest
Hymenoptera	Dryinidae	Dryinidae sp. 01	1	Parasitoid	Nonpest
Hymenoptera	Mymaridae	Mymaridae sp. 12	26	Parasitoid	Nonpest
Hymenoptera	Diapriidae	Diapriidae sp. 06	4	Parasitoid	Nonpest
Hymenoptera		Hymenoptera sp. 26	1	Other/unknown	Nonpest
Hymenoptera	Dryinidae	Dryinidae sp. 02	1	Parasitoid	Nonpest
Hymenoptera	Ichneumonidae	Ichneumonidae sp. 11	1	Parasitoid	Nonpest
Hymenoptera	Ichneumonidae	Ichneumonidae sp. 12	1	Parasitoid	Nonpest
Hymenoptera	Ichneumonidae	Ichneumonidae sp. 13	1	Parasitoid	Nonpest
Hymenoptera	Ichneumonidae	Ichneumonidae sp. 14	3	Parasitoid	Nonpest
Hymenoptera	Mymaridae	Mymaridae sp. 13	7	Parasitoid	Nonpest
Hymenoptera	Figitidae	Figitidae sp. 02	1	Parasitoid	Nonpest
Hymenoptera	Encyrtidae	Encyrtidae sp. 21	5	Parasitoid	Nonpest
Hymenoptera	Chalcididae	Chalcididae sp. 02	2	Parasitoid	Nonpest
Hymenoptera	Chalcididae	Chalcididae sp. 01	1	Parasitoid	Nonpest
Hymenoptera	Mymaridae	Mymaridae sp. 14	1	Parasitoid	Nonpest
Hymenoptera	Encyrtidae	Encyrtidae sp. 22	2	Parasitoid	Nonpest
Hymenoptera		Hymenoptera sp. 27	4	Other/unknown	Nonpest
Hymenoptera		Hymenoptera sp. 28	1	Other/unknown	Nonpest
Hymenoptera	Vespidae	Polistes	1	Predator	Nonpest
Hymenoptera		Hymenoptera sp. 29	1	Other/unknown	Nonpest
Hymenoptera	Mymaridae	Mymaridae sp. 15	3	Parasitoid	Nonpest
Hymenoptera	Encyrtidae	Encyrtidae sp. 23	1	Parasitoid	Nonpest
Hymenoptera	Diapriidae	Diapriidae sp. 07	8	Parasitoid	Nonpest
Hymenoptera	Encyrtidae	Encyrtidae sp. 24	2	Parasitoid	Nonpest
Hymenoptera		Hymenoptera sp. 30	2	Other/unknown	Nonpest
Hymenoptera	Encyrtidae	Encyrtidae sp. 25	1	Parasitoid	Nonpest
Hymenoptera		Hymenoptera sp. 31	1	Other/unknown	Nonpest
Hymenoptera		Hymenoptera sp. 32	1	Other/unknown	Nonpest
Hymenoptera		Hymenoptera sp. 33	1	Other/unknown	Nonpest
Hymenoptera		Hymenoptera sp. 34	1	Other/unknown	Nonpest
Hymenoptera	Diapriidae	Diapriidae sp. 08	1	Parasitoid	Nonpest
Hymenoptera	Apidae	Apis mellifera	1	Pollinator	Nonpest
Hymenoptera	Aphelinidae	Aphelinus sp. 03	12	Parasitoid	Nonpest
Hymenoptera	Figitidae	Figitidae sp. 03	1	Parasitoid	Nonpest
Hymenoptera	Tiphiidae	Tiphiidae sp. 02	1	Parasitoid	Nonpest
Hymenoptera	Tiphiidae	Tiphiidae sp. 03	1	Parasitoid	Nonpest
Hymenoptera	Figitidae	Eucoilinae sp. 03	3	Parasitoid	Nonpest
Hymenoptera	Platygastridae	Platygastridae sp. 08	1	Parasitoid	Nonpest
Hymenoptera	Ichneumonidae	Ichneumonidae sp. 15	2	Parasitoid	Nonpest
Hymenoptera	Halictidae	Halictidae sp. 06	2	Pollinator	Nonpest
Hymenoptera		Hymenoptera sp. 35	1	Other/unknown	Nonpest
Hymenoptera	Ceraphronidae	Ceraphronidae sp. 04	1	Parasitoid	Nonpest
Hymenoptera	Encyrtidae	Encyrtidae sp. 26	1	Parasitoid	Nonpest
Hymenoptera	Encyrtidae	Encyrtidae sp. 27	1	Parasitoid	Nonpest
Hymenoptera	Diapriidae	Diapriidae sp. 09	1	Parasitoid	Nonpest
Hymenoptera	Encyrtidae	Encyrtidae sp. 28	1	Parasitoid	Nonpest
Hymenoptera		Hymenoptera sp. 36	1	Other/unknown	Nonpest
Hymenoptera		Hymenoptera sp. 37	17	Other/unknown	Nonpest
Hymenoptera		Hymenoptera sp. 38	1	Other/unknown	Nonpest
Hymenoptera		Hymenoptera sp. 39	1	Other/unknown	Nonpest
Hymenoptera		Hymenoptera sp. 40	1	Other/unknown	Nonpest
Hymenoptera		Hymenoptera sp. 41	1	Other/unknown	Nonpest
Hymenoptera	Ceraphronidae	Ceraphronidae sp. 05	1	Parasitoid	Nonpest
Hymenoptera		Hymenoptera sp. 42	6	Other/unknown	Nonpest
Hymenoptera		Hymenoptera sp. 43	1	Other/unknown	Nonpest
Hymenoptera		Hymenoptera sp. 44	2	Other/unknown	Nonpest
Hymenoptera	Dryinidae	Dryinidae sp. 03	1	Parasitoid	Nonpest
Hymenoptera	Encyrtidae	Encyrtidae sp. 29	1	Parasitoid	Nonpest
Hymenoptera		Hymenoptera sp. 45	2	Other/unknown	Nonpest
Hymenoptera	Platygastridae	Platygastridae sp. 09	1	Parasitoid	Nonpest
Hymenoptera		Hymenoptera sp. 46	1	Other/unknown	Nonpest
Hymenoptera	Figitidae	Figitidae sp. 04	1	Parasitoid	Nonpest
Hymenoptera	Halictidae	Halictidae sp. 07	4	Pollinator	Nonpest
Hymenoptera		Hymenoptera sp. 47	1	Other/unknown	Nonpest
Hymenoptera (immature)	Dryinidae	Dryinidae immature sp. 01	41	Parasitoid	Nonpest
Hymenoptera+Hemiptera		Mummifed Aphids	10	Parasitoid	Nonpest
Lepidoptera		Lepidoptera sp. 01	2	Other/unknown	Nonpest
Lepidoptera		Lepidoptera sp. 02	1	Other/unknown	Nonpest
Lepidoptera		Lepidoptera sp. 03	14	Other/unknown	Nonpest
Lepidoptera		Lepidoptera sp. 04	7	Other/unknown	Nonpest
Lepidoptera		Lepidoptera sp. 05	5	Other/unknown	Nonpest
Lepidoptera		Lepidoptera sp. 06	7	Other/unknown	Nonpest
Lepidoptera		Lepidoptera sp. 07	3	Other/unknown	Nonpest
Lepidoptera		Lepidoptera sp. 08	1	Other/unknown	Nonpest
Lepidoptera		Lepidoptera sp. 09	14	Other/unknown	Nonpest
Lepidoptera		Lepidoptera sp. 10	1	Other/unknown	Nonpest
Lepidoptera		Lepidoptera sp. 11	1	Other/unknown	Nonpest
Lepidoptera (larvae)		Lepidoptera larvae sp. 04	2	Herbivore	Nonpest
Lepidoptera (larvae)		Lepidoptera larvae sp. 05	1	Herbivore	Nonpest
Lepidoptera (larvae)		Lepidoptera larvae sp. 06	2	Herbivore	Nonpest
Lepidoptera (larvae)		Lepidoptera larvae sp. 07	8	Herbivore	Nonpest
Lepidoptera (larvae)		Lepidoptera larvae sp. 08	4	Herbivore	Nonpest
Lepidoptera (larvae)		Lepidoptera larvae sp. 09	3	Herbivore	Nonpest
Lepidoptera (larvae)		Lepidoptera larvae sp. 10	1	Herbivore	Nonpest
Lepidoptera (larvae)		Lepidoptera larvae sp. 11	102	Herbivore	Nonpest
Lepidoptera (larvae)		Lepidoptera larvae sp. 12	1	Herbivore	Nonpest
Lepidoptera (larvae)		Lepidoptera larvae sp. 13	12	Herbivore	Nonpest
Lepidoptera (larvae)		Lepidoptera larvae sp. 14	3	Herbivore	Nonpest
Lepidoptera (larvae)		Lepidoptera larvae sp. 15	2	Herbivore	Nonpest
Lepidoptera (larvae)		Lepidoptera larvae sp. 16	2	Herbivore	Nonpest
Lepidoptera (larvae)		Lepidoptera larvae sp. 17	1	Herbivore	Nonpest
Lepidoptera (larvae)		Lepidoptera larvae sp. 18	4	Herbivore	Nonpest
Lepidoptera (larvae)		Lepidoptera larvae sp. 19	3	Herbivore	Nonpest
Lepidoptera (larvae)		Lepidoptera larvae sp. 20	14	Herbivore	Nonpest
Lepidoptera (larvae)		Lepidoptera larvae sp. 21	18	Herbivore	Nonpest
Lepidoptera (larvae)		Lepidoptera larvae sp. 22	12	Herbivore	Nonpest
Lepidoptera (larvae)		Lepidoptera larvae sp. 23	6	Herbivore	Nonpest
Lepidoptera (larvae)		Lepidoptera larvae sp. 24	2	Herbivore	Nonpest
Lepidoptera (larvae)		Lepidoptera larvae sp. 25	1	Herbivore	Nonpest
Lepidoptera (larvae)		Lepidoptera larvae sp. 26	1	Herbivore	Nonpest
Lepidoptera (larvae)		Lepidoptera larvae sp. 27	1	Herbivore	Nonpest
Lepidoptera (larvae)		Lepidoptera larvae sp. 28	16	Herbivore	Nonpest
Lepidoptera (larvae)		Lepidoptera larvae sp. 29	4	Herbivore	Nonpest
Lepidoptera (larvae)		Lepidoptera larvae sp. 30	5	Herbivore	Nonpest
Lepidoptera (larvae)		Lepidoptera larvae sp. 31	3	Herbivore	Nonpest
Lepidoptera (larvae)		Lepidoptera larvae sp. 32	1	Herbivore	Nonpest
Lepidoptera (larvae)		Lepidoptera larvae sp. 33	1	Herbivore	Nonpest
Lepidoptera (larvae)		Lepidoptera larvae sp. 34	1	Herbivore	Nonpest
Lepidoptera (larvae)		Lepidoptera larvae sp. 35	1	Herbivore	Nonpest
Lepidoptera (larvae)		Lepidoptera larvae sp. 36	1	Herbivore	Nonpest
Lepidoptera (larvae)		Lepidoptera larvae sp. 37	1	Herbivore	Nonpest
Neuroptera	Hemerobiidae	Hemerobiidae sp. 01	1	Predator	Nonpest
Neuroptera	Chrysopidae	Chrysopidae sp. 01	2	Other/unknown	Nonpest
Neuroptera (immature)		Neuroptera 03	2	Predator	Nonpest
Odonata	Coenagrionidae	Coenagrionidae sp. 01	2	Predator	Nonpest
Odonata	Lestidae	Lestidae sp. 01	2	Predator	Nonpest
Orthoptera	Acrididae	Melanoplinae sp. 01	5	Herbivore	Nonpest
Orthoptera	Acrididae	Acrididae sp. 01	3	Herbivore	Nonpest
Orthoptera	Acrididae	Acrididae sp. 02	8	Herbivore	Nonpest
Orthoptera	Acrididae	Melanoplinae sp. 02	123	Herbivore	Nonpest
Orthoptera	Acrididae	Melanoplinae sp. 03	7	Herbivore	Nonpest
Orthoptera	Tettigoniidae	Conocephalinae sp. 01	32	Herbivore	Nonpest
Orthoptera	Acrididae	Acrididae sp. 03	5	Herbivore	Nonpest
Orthoptera	Acrididae	Acrididae sp. 04	5	Herbivore	Nonpest
Orthoptera	Tettigoniidae	Conocephalus strictus	255	Herbivore	Nonpest
Orthoptera	Gryllidae: Oecanthinae	Oecanthus	11	Other/unknown	Nonpest
Orthoptera	Acrididae	Melanoplinae sp. 04	1	Herbivore	Nonpest
Orthoptera	Tettigoniidae	Orchelimum	38	Herbivore	Nonpest
Orthoptera	Acrididae	Acrididae sp. 05	9	Herbivore	Nonpest
Orthoptera	Acrididae	Acrididae sp. 06	17	Herbivore	Nonpest
Orthoptera	Acrididae	Melanoplinae sp. 05	15	Herbivore	Nonpest
Orthoptera	Eumastacidae	Eumastacidae sp. 01	1	Herbivore	Nonpest
Orthoptera	Acrididae	Acrididae sp. 07	26	Herbivore	Nonpest
Orthoptera	Tettigoniidae	Odontoxiphidium	94	Herbivore	Nonpest
Orthoptera	Acrididae	Acrididae sp. 08	3	Herbivore	Nonpest
Orthoptera	Tetrigidae	Tetrigidae sp. 01	1	Herbivore	Nonpest
Orthoptera	Tettigoniidae	Conocephalus nemoralis	2	Herbivore	Nonpest
Orthoptera	Tettigoniidae	Conocephalus fasciatus	69	Herbivore	Nonpest
Orthoptera	Acrididae	Melanoplinae sp. 06	3	Herbivore	Nonpest
Orthoptera	Acrididae	Acrididae sp. 09	3	Herbivore	Nonpest
Orthoptera (immature)	Gryllidae	Orthoptera sp. 01	544	Other/unknown	Nonpest
Orthoptera (immature)	Tettigoniidae	Orthoptera sp. 03	1433	Other/unknown	Nonpest
Orthoptera (immature)	Acrididae	Orthoptera sp. 04	86	Herbivore	Nonpest
Orthoptera (immature)		Orthoptera sp. 08	32	Other/unknown	Nonpest
Psocoptera		Psocoptera sp. 01	22	Other/unknown	Nonpest
Arthropod groups not identified past Order
Araneae: Acari		((all Acari combined))	3117	Other/unknown	Nonpest
Araneae (immature)		((all miscellaneous immatures combined))	18	Predator	Nonpest
Collembola: Entomobryomorpha	Entomobryidae	all Entomobryidae combined	3077	Other/unknown	Nonpest
Collembola: Entomobryomorpha	Isotomidae	all Isotomidae combined	6	Other/unknown	Nonpest
Collembola: Symphypleona	Sminthuridae	all Sminthuridae combined	4453	Other/unknown	Nonpest
Hymenoptera	Formicidae	((all miscellaneous winged ants))	7	Other/unknown	Nonpest
Symphyla (Order not assigned)		((all Symphyla combined))	1	Other/unknown	Nonpest
Thysanoptera		((all Thysanoptera combined))	3019	Herbivore	Nonpest

## Sheet: Soil
Order	Family	Genus and Species	Abundance	Functional Guild	Pest Status
Araneae	Linyphiidae	Erigoninae sp. 01	1	Predator	Nonpest
Araneae	Pholcidae	Micropholcus sp. 01	6	Predator	Nonpest
Araneae	Linyphiidae	Erigone autumnalis	10	Predator	Nonpest
Araneae	Theridiidae	Steatoda	5	Predator	Nonpest
Araneae	Linyphiidae	Bathyphantes sp. 01	4	Predator	Nonpest
Araneae	Linyphiidae	Ceraticelus sp. 01	9	Predator	Nonpest
Araneae	Linyphiidae	Mermessus entomologicus	1	Predator	Nonpest
Araneae	Lycosidae	Allocosa sp. 01	11	Predator	Nonpest
Araneae		Araneae sp. 01	1	Predator	Nonpest
Araneae	Lycosidae	Pardosa	41	Predator	Nonpest
Araneae	Linyphiidae	Linyphiinae sp. 01	2	Predator	Nonpest
Araneae	Linyphiidae	Erigoninae sp. 02	1	Predator	Nonpest
Araneae	Linyphiidae	Erigoninae sp. 03	1	Predator	Nonpest
Araneae	Thomisidae	Xysticus	1	Predator	Nonpest
Araneae	Thomisidae	Ozyptila	1	Predator	Nonpest
Araneae	Gnaphosidae	Gnaphosidae sp. 01	1	Predator	Nonpest
Araneae	Linyphiidae	Grammonota inornata	3	Predator	Nonpest
Araneae	Linyphiidae	Mermessus sp. 01	2	Predator	Nonpest
Araneae	Oxyopidae	Oxyopes salticus	1	Predator	Nonpest
Araneae	Linyphiidae (immature)	Araneae 001	67	Predator	Nonpest
Araneae	Theridiidae (immature)	Araneae 004	2	Predator	Nonpest
Araneae	Dictynidae (immature)	Araneae 005	12	Predator	Nonpest
Araneae	Araneidae (immature)	Araneae 012	18	Predator	Nonpest
Chilopoda: Geophilomorpha	Geophilidae	Geophilidae sp. 01	3	Predator	Nonpest
Chilopoda: Lithobiomorpha (immature)	Henicopidae	Henicopidae sp. 01	29	Predator	Nonpest
Coleoptera	Chrysomelidae	Metachroma	3	Herbivore	Nonpest
Coleoptera	Elateridae	Conoderus	40	Herbivore	Nonpest
Coleoptera	Latridiidae	Melanophthalma	44	Other/unknown	Nonpest
Coleoptera	Carabidae	Harpalus	7	Predator, granivore	Nonpest
Coleoptera	Carabidae	Stenolophus	27	Predator, granivore	Nonpest
Coleoptera	Cryptophagidae	Cryptophagus	7	Other/unknown	Nonpest
Coleoptera	Latridiidae	Enicmus	5	Other/unknown	Nonpest
Coleoptera	Cryptophagidae	Atomaria	8	Other/unknown	Nonpest
Coleoptera	Carabidae	Pterostichus	5	Predator	Nonpest
Coleoptera	Hydrophilidae	Cryptopleurum	46	Coprophage	Nonpest
Coleoptera	Silvanidae	Ahasverus	50	Granivore	Nonpest
Coleoptera	Erotylidae	Toramus	2	Other/unknown	Nonpest
Coleoptera	Latridiidae	Corticaria	4	Other/unknown	Nonpest
Coleoptera	Scirtidae	Prionocyphon	15	Other/unknown	Nonpest
Coleoptera	Chrysomelidae	Crepidodera	3	Herbivore	Nonpest
Coleoptera	Tenebrionidae	Eutochia	1	Granivore	Nonpest
Coleoptera	Curculionidae	Curculionidae sp. 01	6	Herbivore	Nonpest
Coleoptera	Nitidulidae	Stelidota	1	Herbivore	Nonpest
Coleoptera	Carabidae	Carabidae sp. 01	1	Predator, granivore	Nonpest
Coleoptera	Ptiliidae	Ptiliidae sp. 01	1	Other/unknown	Nonpest
Coleoptera	Nitidulidae	Nitidula	2	Carrion	Nonpest
Coleoptera	Curculionidae	Curculionidae sp. 02	1	Herbivore	Nonpest
Coleoptera	Cleridae	Cleridae sp. 01	1	Predator	Nonpest
Coleoptera	Dermestidae	Dermestes	1	Carrion	Nonpest
Coleoptera	Chrysomelidae	Coleoptera sp. 02	1	Herbivore	Nonpest
Coleoptera	Histeridae	Histeridae sp. 01	2	Predator	Nonpest
Coleoptera	Cantharidae	Ditemnus	1	Other/unknown	Nonpest
Coleoptera	Tenebrionidae	Tenebrionidae sp. 01	2	Other/unknown	Nonpest
Coleoptera	Ptiliidae	Ptiliidae sp. 02	5	Other/unknown	Nonpest
Coleoptera	Hydrophilidae	Sphaeridium	2	Coprophage	Nonpest
Coleoptera	Staphylinidae: Scydmaeninae	Scydmaeninae sp. 01	16	Predator	Nonpest
Coleoptera	Corylophidae	Orthoperus	36	Other/unknown	Nonpest
Coleoptera	Anthicidae	Anthicus	12	Other/unknown	Nonpest
Coleoptera	Carabidae	Carabidae sp. 02	6	Predator, granivore	Nonpest
Coleoptera	Curculionidae	Curculionidae sp. 03	2	Herbivore	Nonpest
Coleoptera	Hydrophilidae	Cercyon	7	Coprophage	Nonpest
Coleoptera	Histeridae	Histeridae sp. 02	1	Predator	Nonpest
Coleoptera	Corylophidae	Rypobius	4	Other/unknown	Nonpest
Coleoptera	Hydrophilidae	Megasternum	1	Coprophage	Nonpest
Coleoptera	Curculionidae	Curculionidae sp. 04	1	Herbivore	Nonpest
Coleoptera	Mordellidae	Mordellidae sp. 01	1	Other/unknown	Nonpest
Coleoptera		Coleoptera sp. 03	2	Other/unknown	Nonpest
Coleoptera	Curculionidae	Curculionidae sp. 05	11	Herbivore	Nonpest
Coleoptera	Curculionidae	Curculionidae sp. 06	1	Herbivore	Nonpest
Coleoptera	Coccinellidae	Scymnus	1	Predator	Nonpest
Coleoptera	Carabidae	Carabidae sp. 03	2	Predator, granivore	Nonpest
Coleoptera	Curculionidae	Curculionidae sp. 07	2	Herbivore	Nonpest
Coleoptera	Ptiliidae	Ptiliidae sp. 03	4	Other/unknown	Nonpest
Coleoptera	Curculionidae	Curculionidae sp. 08	1	Herbivore	Nonpest
Coleoptera	Buprestidae	Buprestidae sp. 01	1	Herbivore	Nonpest
Coleoptera	Tenebrionidae	Tenebrionidae sp. 02	1	Other/unknown	Nonpest
Coleoptera	Elateridae	Aeolus mellillus	1	Herbivore	Nonpest
Coleoptera	Carabidae	Carabaidae sp. 06	3	Predator, granivore	Nonpest
Coleoptera	Carabidae	Carabidae sp. 04	1	Predator, granivore	Nonpest
Coleoptera	Dermestidae	Trogoderma	3	Carrion	Nonpest
Coleoptera	Chrysomelidae	Chrysomelidae sp. 01	1	Herbivore	Nonpest
Coleoptera	Anthicidae	Notoxus	1	Other/unknown	Nonpest
Coleoptera	Monotomidae	Monotoma	1	Other/unknown	Nonpest
Coleoptera	Nitidulidae	Carpophilus	1	Herbivore	Nonpest
Coleoptera	Histeridae	Histeridae sp. 04	38	Predator	Nonpest
Coleoptera	Scarabeidae	Eupariinae sp. 01	27	Other/unknown	Nonpest
Coleoptera	Scarabeidae	Aphodius lividus	6	Coprophage	Nonpest
Coleoptera	Scarabeidae	Digitonthophagus gazella	3	Coprophage	Nonpest
Coleoptera	Scarabeidae	Aphodius haemorrhoidalis	1	Coprophage	Nonpest
Coleoptera	Scarabeidae	Aphodius sp. 01	7	Coprophage	Nonpest
Coleoptera	Scarabeidae	Onthophagus orpheus	4	Coprophage	Nonpest
Coleoptera	Scarabeidae	Aphodius sp. 02	1	Coprophage	Nonpest
Coleoptera	Scarabeidae	Onthophagus hecate	2	Coprophage	Nonpest
Coleoptera	Scarabeidae	Scarabaeidae sp. 01	1	Other/unknown	Nonpest
Coleoptera	Staphylinidae: Aleocharinae	Oxypoda	28	Predator	Nonpest
Coleoptera	Staphylinidae: Tachyporinae	Tachyporus	6	Predator	Nonpest
Coleoptera	Staphylinidae: Staphylininae	Philonthus	2	Predator	Nonpest
Coleoptera	Staphylinidae: Euaesthetinae	Euaesthetus	1	Predator	Nonpest
Coleoptera	Staphylinidae: Aleocharinae	Leptusa	26	Predator	Nonpest
Coleoptera	Staphylinidae: Tachyporinae	Sepedophilus	1	Predator	Nonpest
Coleoptera	Staphylinidae: Aleocharinae	Hoplandria	9	Predator	Nonpest
Coleoptera	Staphylinidae: Paederinae	Lobrathium	2	Predator	Nonpest
Coleoptera	Staphylinidae: Tachyporinae	Coproporus	23	Predator	Nonpest
Coleoptera	Staphylinidae: Aleocharinae	Meronera	26	Predator	Nonpest
Coleoptera	Staphylinidae: Staphylininae	Gabrius	2	Predator	Nonpest
Coleoptera	Staphylinidae: Staphylininae	Xantholinus	1	Predator	Nonpest
Coleoptera	Staphylinidae: Pselaphinae	Sebaga	1	Predator	Nonpest
Coleoptera	Staphylinidae: Aleocharinae	Aleochara	4	Predator	Nonpest
Coleoptera	Staphylinidae: Osoriinae	Osorius	24	Predator	Nonpest
Coleoptera	Staphylinidae: Oxytelinae	Apocellus	38	Predator	Nonpest
Coleoptera	Staphylinidae: Steninae	Stenus	2	Predator	Nonpest
Coleoptera	Staphylinidae: Pselaphinae	Mayetia	5	Predator	Nonpest
Coleoptera	Staphylinidae: Paederinae	Astenus	13	Predator	Nonpest
Coleoptera	Staphylinidae: Paederinae	Scopaeus	41	Predator	Nonpest
Coleoptera	Staphylinidae: Oxytelinae	Oxytelus	6	Predator	Nonpest
Coleoptera	Staphylinidae: Staphylininae	Lepitacinus	2	Predator	Nonpest
Coleoptera	Staphylinidae: Aleocharinae	Drusilla	5	Predator	Nonpest
Coleoptera	Staphylinidae: Paederinae	Rugilus	1	Predator	Nonpest
Coleoptera	Staphylinidae: Aleocharinae	Silusida	8	Predator	Nonpest
Coleoptera	Staphylinidae: Staphylininae	Diochus	3	Predator	Nonpest
Coleoptera	Staphylinidae: Phloeocharinae	Charhyphus	1	Predator	Nonpest
Coleoptera	Staphylinidae: Paederinae	Paederus	3	Predator	Nonpest
Coleoptera	Staphylinidae: Aleocharinae	Halobrecta	8	Predator	Nonpest
Coleoptera	Staphylinidae: Staphylininae	Nudobius	13	Predator	Nonpest
Coleoptera	Staphylinidae: Paederinae	Lithocharis	4	Predator	Nonpest
Coleoptera	Staphylinidae: Paederinae	Astenus cinctus	1	Predator	Nonpest
Coleoptera	Staphylinidae: Aleocharinae	Geostiba	6	Predator	Nonpest
Coleoptera	Staphylinidae: Paederinae	Orus	2	Predator	Nonpest
Coleoptera	Staphylinidae: Oxytelinae	Anotylus	1	Predator	Nonpest
Coleoptera	Staphylinidae: Tachyporinae	Bryoporus	1	Predator	Nonpest
Coleoptera	Staphylinidae: Pselaphinae	Reichenbachia	1	Predator	Nonpest
Coleoptera	Staphylinidae: Oxytelinae	Platystethus	1	Predator	Nonpest
Coleoptera	Staphylinidae: Oxytelinae	Oxytelinae sp. 01	4	Predator	Nonpest
Coleoptera	Staphylinidae: Falagriinae	Falagriinae sp. 01	1	Predator	Nonpest
Coleoptera	Anthicidae	Anthicus	1	Other/unknown	Nonpest
Coleoptera	Staphylinidae: Aleocharinae	Aleocharinae sp. 01	2	Predator	Nonpest
Coleoptera	Staphylinidae: Tachyporinae	Tachyporinae sp. 01	3	Predator	Nonpest
Coleoptera (larvae)	Staphylinidae	Coleoptera larvae sp. 01	33	Predator	Nonpest
Coleoptera (larvae)	Staphylinidae	Coleoptera larvae sp. 02	135	Predator	Nonpest
Coleoptera (larvae)	Scarabaeidae	Coleoptera larvae sp. 03	16	Other/unknown	Nonpest
Coleoptera (larvae)		Coleoptera larvae sp. 04	12	Other/unknown	Nonpest
Coleoptera (larvae)	Curculionidae	Coleoptera larvae sp. 05	1	Herbivore	Nonpest
Coleoptera (larvae)	Carabidae	Coleoptera larvae sp. 06	15	Predator	Nonpest
Coleoptera (larvae)	Curculionidae	Coleoptera larvae sp. 07	11	Herbivore	Nonpest
Coleoptera (larvae)	Curculionidae	Coleoptera larvae sp. 08	3	Herbivore	Nonpest
Coleoptera (larvae)		Coleoptera larvae sp. 09	2	Other/unknown	Nonpest
Coleoptera (larvae)		Coleoptera larvae sp. 10	2	Other/unknown	Nonpest
Coleoptera (larvae)	Chrysomelidae	Coleoptera larvae sp. 11	2	Herbivore	Nonpest
Coleoptera (larvae)	Staphylinidae	Coleoptera larvae sp. 12	3	Predator	Nonpest
Coleoptera (larvae)	Elateridae	Coleoptera larvae sp. 13	12	Herbivore	Nonpest
Coleoptera (larvae)	Chrysomelidae	Coleoptera larvae sp. 14	3	Herbivore	Nonpest
Coleoptera (larvae)	Chrysomelidae	Coleoptera larvae sp. 15	4	Herbivore	Nonpest
Coleoptera (larvae)	Carabidae	Coleoptera larvae sp. 16	13	Predator	Nonpest
Coleoptera (larvae)	Staphylinidae	Coleoptera larvae sp. 17	43	Predator	Nonpest
Coleoptera (larvae)	Staphylinidae	Coleoptera larvae sp. 18	78	Predator	Nonpest
Coleoptera (larvae)		Coleoptera larvae sp. 20	2	Other/unknown	Nonpest
Coleoptera (larvae)	Elateridae	Coleoptera larvae sp. 21	39	Herbivore	Nonpest
Coleoptera (larvae)	Curculionidae	Coleoptera larvae sp. 22	5	Herbivore	Nonpest
Coleoptera (larvae)	Elateridae	Coleoptera larvae sp. 23	30	Herbivore	Nonpest
Coleoptera (larvae)	Carabidae	Coleoptera larvae sp. 24	5	Predator	Nonpest
Coleoptera (larvae)		Coleoptera larvae sp. 25	1	Other/unknown	Nonpest
Coleoptera (larvae)		Coleoptera larvae sp. 26	3	Other/unknown	Nonpest
Coleoptera (larvae)	Elateridae	Coleoptera larvae sp. 27	34	Herbivore	Nonpest
Coleoptera (larvae)	Coccinellidae	Coleoptera larvae sp. 28	8	Predator	Nonpest
Coleoptera (larvae)	Chrysomelidae	Coleoptera larvae sp. 29	4	Predator	Nonpest
Coleoptera (larvae)	Staphylinidae	Coleoptera larvae sp. 30	3	Predator	Nonpest
Coleoptera (larvae)	Staphylinidae	Coleoptera larvae sp. 31	3	Predator	Nonpest
Coleoptera (larvae)	Histeridae	Coleoptera larvae sp. 32	1	Predator	Nonpest
Coleoptera (larvae)	Staphylinidae	Coleoptera larvae sp. 33	2	Predator	Nonpest
Coleoptera (larvae)	Carabidae	Coleoptera larvae sp. 34	1	Predator	Nonpest
Coleoptera (larvae)		Coleoptera larvae sp. 35	25	Other/unknown	Nonpest
Coleoptera (larvae)		Coleoptera larvae sp. 36	4	Other/unknown	Nonpest
Coleoptera (larvae)	Chrysomelidae	Coleoptera larvae sp. 37	2	Herbivore	Nonpest
Coleoptera (larvae)	Chrysomelidae	Coleoptera larvae sp. 38	16	Herbivore	Nonpest
Coleoptera (larvae)	Scarabaeidae	Coleoptera larvae sp. 40	1	Other/unknown	Nonpest
Coleoptera (larvae)	Histeridae	Coleoptera larvae sp. 41	2	Predator	Nonpest
Coleoptera (larvae)		Coleoptera larvae sp. 42	18	Other/unknown	Nonpest
Coleoptera (larvae)	Lampyridae	Coleoptera larvae sp. 43	1	Predator	Nonpest
Coleoptera (larvae)	Scarabaeidae	Coleoptera larvae sp. 44	6	Other/unknown	Nonpest
Coleoptera (larvae)	Curculionidae	Coleoptera larvae sp. 45	3	Herbivore	Nonpest
Coleoptera (larvae)		Coleoptera larvae sp. 46	2	Other/unknown	Nonpest
Coleoptera (larvae)		Coleoptera larvae sp. 48	1	Other/unknown	Nonpest
Coleoptera (larvae)		Coleoptera larvae sp. 49	25	Other/unknown	Nonpest
Coleoptera (larvae)	Scarabaeidae	Coleoptera larvae sp. 50	3	Other/unknown	Nonpest
Coleoptera (larvae)	Staphylinidae	Coleoptera larvae sp. 51	4	Predator	Nonpest
Coleoptera (larvae)	Curculionidae	Coleoptera larvae sp. 53	1	Herbivore	Nonpest
Coleoptera (larvae)	Chrysomelidae	Coleoptera larvae sp. 54	1	Herbivore	Nonpest
Coleoptera (larvae)	Staphylinidae	Coleoptera larvae sp. 55	1	Predator	Nonpest
Coleoptera (larvae)	Scarabaeidae	Coleoptera larvae sp. 56	1	Other/unknown	Nonpest
Coleoptera (larvae)		Coleoptera larvae sp. 57	1	Other/unknown	Nonpest
Coleoptera (larvae)		Coleoptera larvae sp. 58	7	Other/unknown	Nonpest
Coleoptera (larvae)	Lampyridae	Coleoptera larvae sp. 59	2	Predator	Nonpest
Coleoptera (larvae)	Hydrophilidae	Coleoptera larvae sp. 60	1	Predator	Nonpest
Coleoptera (larvae)	Staphylinidae	Coleoptera larvae sp. 62	1	Predator	Nonpest
Coleoptera (larvae)	Scarabaeidae	Coleoptera larvae sp. 63	1	Other/unknown	Nonpest
Coleoptera (larvae)	Staphylinidae	Coleoptera larvae sp. 65	1	Predator	Nonpest
Coleoptera (larvae)	Hydrophilidae	Coleoptera larvae sp. 66	1	Predator	Nonpest
Dermaptera	Forficulidae	Forficula auricularia	3	Other/unknown	Nonpest
Diptera	Chironomidae	Chironomidae sp. 04	25	Other/unknown	Nonpest
Diptera	Psychodidae	Psychodidae sp. 01	51	Other/unknown	Nonpest
Diptera	Sciaridae	Bradysia	43	Other/unknown	Nonpest
Diptera	Phoridae	Phoridae sp. 01	19	Other/unknown	Nonpest
Diptera	Sciaridae	Sciaridae sp. 01	68	Other/unknown	Nonpest
Diptera	Chironomidae	Chironomidae sp. 05	6	Other/unknown	Nonpest
Diptera	Chironomidae	Chironomidae sp. 06	4	Other/unknown	Nonpest
Diptera	Chironomidae	Chironomidae sp. 07	1	Other/unknown	Nonpest
Diptera	Cecidomyiidae	Cordylomyia	36	Other/unknown	Nonpest
Diptera	Culicidae	Culiseta	6	Other/unknown	Pest
Diptera	Heleomyzidae	Trixoscelis	2	Other/unknown	Nonpest
Diptera	Cecidomyiidae	Cecidomyiidae sp. 01	5	Other/unknown	Nonpest
Diptera	Chironomidae	Chironomidae sp. 08	7	Other/unknown	Nonpest
Diptera	Ceratopogonidae	Ceratopogonidae sp. 08	36	Other/unknown	Pest
Diptera	Sphaeroceridae	Leptocera	18	Other/unknown	Nonpest
Diptera	Calliphoridae	Cynomya	2	Other/unknown	Nonpest
Diptera	Heleomyzidae	Aecothea	1	Other/unknown	Nonpest
Diptera	Drosophilidae	Drosophila sp. 01	1	Other/unknown	Nonpest
Diptera	Chloropidae	Rhopalopterum	5	Other/unknown	Nonpest
Diptera	Scatopsidae	Coboldia fuscipes	33	Other/unknown	Nonpest
Diptera	Cecidomyiidae	Cecidomyiidae sp. 02	4	Other/unknown	Nonpest
Diptera	Psychodidae	Psychodidae sp. 02	10	Other/unknown	Nonpest
Diptera	Chloropidae	Elachiptera	3	Other/unknown	Nonpest
Diptera	Cecidomyiidae	Cecidomyiidae sp. 03	51	Other/unknown	Nonpest
Diptera	Ceratopogonidae	Ceratopogonidae sp. 03	11	Other/unknown	Pest
Diptera	Psychodidae	Psychodidae sp. 03	8	Other/unknown	Nonpest
Diptera	Cecidomyiidae	Cecidomyiidae sp. 04	1	Other/unknown	Nonpest
Diptera	Scathophagidae	Scathophaga	1	Predator	Nonpest
Diptera	Anthomyiidae	Anthomyiidae sp. 01	1	Other/unknown	Nonpest
Diptera	Chironomidae	Chironomidae sp. 01	1	Other/unknown	Nonpest
Diptera	Phoridae	Phoridae sp. 02	1	Other/unknown	Nonpest
Diptera	Sciaridae	Sciaridae sp. 02	11	Other/unknown	Nonpest
Diptera	Cecidomyiidae	Cecidomyiidae sp. 05	61	Other/unknown	Nonpest
Diptera	Hybotidae	Drapetis	4	Predator	Nonpest
Diptera	Carnidae	Meoneura	2	Other/unknown	Nonpest
Diptera	Phoridae	Phoridae sp. 03	11	Other/unknown	Nonpest
Diptera	Cecidomyiidae	Cecidomyiidae sp. 06	11	Other/unknown	Nonpest
Diptera	Mycetophilidae	Leia	4	Other/unknown	Nonpest
Diptera	Sphaeroceridae	Coproica	3	Other/unknown	Nonpest
Diptera	Sphaeroceridae	Rudolfina	4	Other/unknown	Nonpest
Diptera	Agromyzidae	Agromyzidae sp. 01	1	Other/unknown	Nonpest
Diptera	Phoridae	Phoridae sp. 04	16	Other/unknown	Nonpest
Diptera	Psychodidae	Psychodidae sp. 04	91	Other/unknown	Nonpest
Diptera	Ceratopogonidae	Ceratopogonidae sp. 06	2	Other/unknown	Pest
Diptera	Sepsidae	Sepsis	7	Other/unknown	Nonpest
Diptera	Culicidae	Culicidae sp. 01	1	Other/unknown	Pest
Diptera	Cecidomyiidae	Cecidomyiidae sp. 07	1	Other/unknown	Nonpest
Diptera	Phoridae	Phoridae sp. 05	2	Other/unknown	Nonpest
Diptera	Muscidae	Musca autumnalis	4	Other/unknown	Pest
Diptera	Milichiidae	Leptometopa	1	Other/unknown	Pest
Diptera	Anthomyiidae	Anthomyiidae sp. 02	1	Other/unknown	Nonpest
Diptera	Psychodidae	Psychodidae sp. 05	3	Other/unknown	Nonpest
Diptera	Lauxaniidae	Neogriphoneura	1	Other/unknown	Nonpest
Diptera	Muscidae	Haematobia irritans	2	Other/unknown	Pest
Diptera	Fanniidae	Fannia	3	Other/unknown	Nonpest
Diptera	Dolichopodidae	Dolichopodidae sp. 03	1	Predator	Nonpest
Diptera	Mycetophilidae	Mycetophilidae sp. 01	1	Other/unknown	Nonpest
Diptera	Chironomidae	Chironomidae sp. 02	1	Other/unknown	Nonpest
Diptera	Psychodidae	Psychodidae sp. 06	1	Other/unknown	Nonpest
Diptera	Chyromyidae	Gymnochiromyia	1	Other/unknown	Nonpest
Diptera	Cecidomyiidae	Cecidomyiidae sp. 08	1	Other/unknown	Nonpest
Diptera	Drosophilidae	Drosophila busckii	1	Other/unknown	Nonpest
Diptera	Cecidomyiidae	Cecidomyiidae sp. 09	1	Other/unknown	Nonpest
Diptera	Cecidomyiidae	Cecidomyiidae sp. 10	10	Other/unknown	Nonpest
Diptera	Drosophilidae	Scatomyza sp. 01	3	Other/unknown	Nonpest
Diptera	Muscidae	Musca domestica	1	Other/unknown	Pest
Diptera	Phoridae	Phoridae sp. 06	2	Other/unknown	Nonpest
Diptera	Chloropidae	Olcella	1	Other/unknown	Nonpest
Diptera (larvae)		Diptera larvae sp. 01	100	Other/unknown	Nonpest
Diptera (larvae)		Diptera larvae sp. 02	7	Other/unknown	Nonpest
Diptera (larvae)		Diptera larvae sp. 04	6	Other/unknown	Nonpest
Diptera (larvae)		Diptera larvae sp. 05	11	Other/unknown	Nonpest
Diptera (larvae)	Syrphidae	Diptera larvae sp. 06	19	Predator	Nonpest
Diptera (larvae)		Diptera larvae sp. 07	3	Other/unknown	Nonpest
Diptera (larvae)		Diptera larvae sp. 09	2	Other/unknown	Nonpest
Diptera (larvae)		Diptera larvae sp. 10	114	Herbivore	Nonpest
Diptera (larvae)		Diptera larvae sp. 11	4	Other/unknown	Nonpest
Diptera (larvae)		Diptera larvae sp. 12	11	Other/unknown	Nonpest
Diptera (larvae)		Diptera larvae sp. 13	1	Other/unknown	Nonpest
Diptera (larvae)		Diptera larvae sp. 14	2	Other/unknown	Nonpest
Diptera (larvae)		Diptera larvae sp. 15	29	Other/unknown	Nonpest
Diptera (larvae)		Diptera larvae sp. 16	2	Other/unknown	Nonpest
Diptera (larvae)		Diptera larvae sp. 17	4	Other/unknown	Nonpest
Diptera (larvae)		Diptera larvae sp. 18	1	Other/unknown	Nonpest
Diptera (larvae)		Diptera larvae sp. 19	1	Other/unknown	Nonpest
Diptera (larvae)		Diptera larvae sp. 20	1	Other/unknown	Nonpest
Diptera (larvae)		Diptera larvae sp. 21	1	Other/unknown	Nonpest
Diptera (larvae)		Diptera larvae sp. 22	1	Other/unknown	Nonpest
Diptera (larvae)		Diptera larvae sp. 23	6	Other/unknown	Nonpest
Diptera (larvae)		Diptera larvae sp. 24	3	Other/unknown	Nonpest
Diptera (larvae)		Diptera larvae sp. 25	1	Other/unknown	Nonpest
Diptera (larvae)		Diptera larvae sp. 26	1	Other/unknown	Nonpest
Diptera (larvae)		Diptera larvae sp. 27	2	Other/unknown	Nonpest
Diptera (larvae)		Diptera larvae sp. 28	1	Other/unknown	Nonpest
Diptera (larvae)		Diptera larvae sp. 29	1	Other/unknown	Nonpest
Diptera (larvae)		Diptera larvae sp. 30	1	Other/unknown	Nonpest
Diptera (larvae)		Diptera larvae sp. 34	1	Other/unknown	Nonpest
Diptera (larvae)	Stratiomyidae	Diptera larvae sp. 39	1	Other/unknown	Nonpest
Diptera (larvae)	Ceratopogonidae	Diptera larvae sp. 40	3	Other/unknown	Nonpest
Diptera (larvae)	Tipulidae	Diptera larvae sp. 41	1	Other/unknown	Nonpest
Hemiptera	Miridae	Miridae sp. 04	1	Other/unknown	Nonpest
Hemiptera	Ceratocombidae	Ceratocombus	7	Predator	Nonpest
Hemiptera	Cicadellidae	Balclutha	5	Herbivore	Nonpest
Hemiptera	Aphididae	Aphid sp. 01	27	Herbivore	Nonpest
Hemiptera	Enicocephalidae	Enicocephalidae sp. 01	1	Predator	Nonpest
Hemiptera	Aphididae	Aphid sp. 02	1	Herbivore	Nonpest
Hemiptera	Cydnidae	Amnestus	10	Herbivore	Nonpest
Hemiptera	Cicadellidae	Polyamia	2	Herbivore	Nonpest
Hemiptera	Reduviidae	Reduviidae sp. 01	2	Predator	Nonpest
Hemiptera	Cicadellidae	Cicadellidae sp. 01	6	Herbivore	Nonpest
Hemiptera	Cicadellidae	Anoscopus	4	Herbivore	Nonpest
Hemiptera	Reduviidae	Reduviidae sp. 02	5	Predator	Nonpest
Hemiptera	Miridae	Barberiella	2	Herbivore	Nonpest
Hemiptera	Rhyparochromidae	Ozophora	11	Other/unknown	Nonpest
Hemiptera	Miridae	Miridae sp. 01	2	Other/unknown	Nonpest
Hemiptera	Cicadellidae	Typhlocybinae sp. 01	1	Herbivore	Nonpest
Hemiptera	Geocoridae	Geocoris	1	Predator	Nonpest
Hemiptera	Cicadellidae	Xestocephalus	3	Herbivore	Nonpest
Hemiptera		Coccoidea sp. 01	1	Herbivore	Nonpest
Hemiptera	Delphacidae	Delphacidae sp. 02	1	Herbivore	Nonpest
Hemiptera	Blissidae	Blissus leucopterus	1	Herbivore	Pest
Hemiptera	Cicadellidae	Cicadellidae sp. 02	1	Herbivore	Nonpest
Hemiptera	Aphididae	Aphid sp. 03	16	Herbivore	Nonpest
Hemiptera		Aphidoidea p. 01	23	Herbivore	Nonpest
Hemiptera	Aphididae	Aphid sp. 04	1	Herbivore	Nonpest
Hemiptera		Coccoidea sp. 02	25	Herbivore	Nonpest
Hemiptera	Aphididae	Aphid sp. 05	1	Herbivore	Nonpest
Hemiptera	Anthocoridae	Dufouriellini	1	Predator	Nonpest
Hemiptera	Pseudococcidae	Pseudococcidae sp. 01	4	Herbivore	Nonpest
Hemiptera (immature)	Alydidae	Hemiptera sp. 099	1	Other/unknown	Nonpest
Hemiptera (immature)		Hemiptera immature sp. 01	59	Other/unknown	Nonpest
Hemiptera (immature)		Hemiptera immature sp. 02	6	Other/unknown	Nonpest
Hemiptera (immature)		Hemiptera immature sp. 03	1	Other/unknown	Nonpest
Hemiptera (immature)		Hemiptera immature sp. 04	931	Other/unknown	Nonpest
Hemiptera (immature)		Hemiptera immature sp. 05	1	Other/unknown	Nonpest
Hemiptera (immature)		Hemiptera immature sp. 06	8	Other/unknown	Nonpest
Hemiptera (immature)	Aphididae	Hemiptera immature sp. 07	1102	Herbivore	Nonpest
Hemiptera (immature)		Hemiptera immature sp. 08	4	Other/unknown	Nonpest
Hemiptera (immature)		Hemiptera immature sp. 09	25	Other/unknown	Nonpest
Hemiptera (immature)		Hemiptera immature sp. 10	3	Other/unknown	Nonpest
Hemiptera (immature)		Hemiptera immature sp. 11	20	Other/unknown	Nonpest
Hemiptera (immature)	Cicadellidae	Hemiptera immature sp. 12	81	Herbivore	Nonpest
Hemiptera (immature)		Hemiptera immature sp. 13	22	Other/unknown	Nonpest
Hemiptera (immature)		Hemiptera immature sp. 14	2	Other/unknown	Nonpest
Hemiptera (immature)		Hemiptera immature sp. 15	3	Other/unknown	Nonpest
Hemiptera (immature)		Hemiptera immature sp. 16	1	Other/unknown	Nonpest
Hemiptera (immature)		Hemiptera immature sp. 17	12	Other/unknown	Nonpest
Hemiptera (immature)	Geocoridae	Hemiptera immature sp. 19	2	Predator	Nonpest
Hemiptera (immature)		Hemiptera immature sp. 20	18	Other/unknown	Nonpest
Hemiptera (immature)	Enicocephalidae	Hemiptera sp. 017	23	Other/unknown	Nonpest
Hemiptera (immature)		Hemiptera sp. 001	4	Other/unknown	Nonpest
Hemiptera (immature)		Hemiptera sp. 002	2	Other/unknown	Nonpest
Hemiptera (immature)		Hemiptera sp. 003	3	Other/unknown	Nonpest
Hymenoptera	Megaspilidae	Dendrocerus	18	Parasitoid	Nonpest
Hymenoptera	Platygastridae	Trimorus	6	Parasitoid	Nonpest
Hymenoptera	Braconidae	Braconidae sp. 01	3	Parasitoid	Nonpest
Hymenoptera	Platygastridae	Telenomus	4	Parasitoid	Nonpest
Hymenoptera	Ceraphronidae	Ceraphron	5	Parasitoid	Nonpest
Hymenoptera	Figitidae	Eucoilinae sp. 01	2	Parasitoid	Nonpest
Hymenoptera	Figitidae	Kleidotoma	1	Parasitoid	Nonpest
Hymenoptera	Platygastridae	Trissolcus	3	Parasitoid	Nonpest
Hymenoptera	Ceraphronidae	Aphanogmus	3	Parasitoid	Nonpest
Hymenoptera	Platygastridae	Calliscelio	12	Parasitoid	Nonpest
Hymenoptera	Diapriidae	Diapriidae sp. 01	2	Parasitoid	Nonpest
Hymenoptera	Platygastridae	Platygastridae sp. 01	5	Parasitoid	Nonpest
Hymenoptera	Diapriidae	Diapriidae sp. 02	1	Parasitoid	Nonpest
Hymenoptera	Braconidae	Braconidae sp. 02	18	Parasitoid	Nonpest
Hymenoptera	Eulophidae	Leptocybe	4	Parasitoid	Nonpest
Hymenoptera	Trichogrammatidae	Trichogrammatidae sp. 01	4	Parasitoid	Nonpest
Hymenoptera	Braconidae	Braconidae sp. 03	1	Parasitoid	Nonpest
Hymenoptera	Trichogrammatidae	Trichogrammatidae sp. 02	1	Parasitoid	Nonpest
Hymenoptera	Pteromalidae	Pteromalidae sp. 04	1	Parasitoid	Nonpest
Hymenoptera	Diapriidae	Diapriidae sp. 03	1	Parasitoid	Nonpest
Hymenoptera	Mymaridae	Mymaridae sp. 01	1	Parasitoid	Nonpest
Hymenoptera	Tiphiidae	Tiphiidae sp. 01	1	Parasitoid	Nonpest
Hymenoptera	Mymaridae	Mymaridae sp. 02	1	Parasitoid	Nonpest
Hymenoptera	Ceraphronidae	Ceraphronidae sp. 01	3	Parasitoid	Nonpest
Hymenoptera		Hymenoptera sp. 01	1	Other/unknown	Nonpest
Hymenoptera	Platygastridae	Platygastridae sp. 02	1	Parasitoid	Nonpest
Hymenoptera	Platygastridae	Idris	13	Parasitoid	Nonpest
Hymenoptera	Mymaridae	Mymaridae sp. 03	1	Parasitoid	Nonpest
Hymenoptera	Diapriidae	Diapriidae sp. 04	1	Parasitoid	Nonpest
Hymenoptera	Platygastridae	Baeus	16	Parasitoid	Nonpest
Hymenoptera	Pteromalidae	Pteromalidae sp. 02	1	Parasitoid	Nonpest
Hymenoptera	Ichneumonidae	Ichneumonidae sp. 01	1	Parasitoid	Nonpest
Hymenoptera	Eulophidae	Eulophidae sp. 03	1	Parasitoid	Nonpest
Hymenoptera	Ceraphronidae	Ceraphronidae sp. 02	1	Parasitoid	Nonpest
Hymenoptera		Hymenoptera sp. 02	3	Other/unknown	Nonpest
Hymenoptera	Platygastridae	Platygastridae sp. 03	1	Parasitoid	Nonpest
Hymenoptera		Hymenoptera sp. 04	4	Other/unknown	Nonpest
Hymenoptera		Hymenoptera sp. 05	2	Other/unknown	Nonpest
Hymenoptera	Diapriidae	Diapriidae sp. 05	2	Parasitoid	Nonpest
Hymenoptera	Mymaridae	Mymaridae sp. 04	2	Parasitoid	Nonpest
Hymenoptera	Encyrtidae	Encyrtidae sp. 01	1	Parasitoid	Nonpest
Hymenoptera	Platygastridae	Platygastridae sp. 04	1	Parasitoid	Nonpest
Hymenoptera	Formicidae: Formicinae	Tetramorium	31	Other/unknown	Nonpest
Hymenoptera	Formicidae: Myrmicinae	Solenopsis molesta	2869	Predator, granivore	Nonpest
Hymenoptera	Formicidae: Formicinae	Lasius neoniger	1725	Predator	Nonpest
Hymenoptera	Formicidae: Myrmicinae	Solenopsis geminata	129	Predator, granivore	Pest
Hymenoptera	Formicidae: Formicinae	Paratrechina	54	Predator	Nonpest
Hymenoptera	Formicidae: Ponerinae	Hypoponera	349	Other/unknown	Nonpest
Hymenoptera	Formicidae: Myrmicinae	Monomorium	894	Granivore	Nonpest
Hymenoptera	Formicidae: Myrmicinae	Formicidae sp. 11	74	Granivore	Nonpest
Hymenoptera	Formicidae: Myrmicinae	Pheidole	583	Predator, granivore	Nonpest
Hymenoptera	Formicidae	Formicidae sp. 15	3	Other/unknown	Nonpest
Hymenoptera	Formicidae: Myrmicinae	Formicidae sp. 18	155	Granivore	Nonpest
Hymenoptera	Formicidae (immature)	Formicidae larvae sp. 01	85	Other/unknown	Nonpest
Lepidoptera		Lepidoptera sp. 01	18	Other/unknown	Nonpest
Lepidoptera		Lepidoptera sp. 02	5	Other/unknown	Nonpest
Lepidoptera		Lepidoptera larvae sp. 01	1	Herbivore	Nonpest
Lepidoptera		Lepidoptera larvae sp. 02	5	Herbivore	Nonpest
Lepidoptera		Lepidoptera larvae sp. 03	1	Herbivore	Nonpest
Lepidoptera		Lepidoptera larvae sp. 04	2	Herbivore	Nonpest
Lepidoptera		Lepidoptera larvae sp. 05	28	Herbivore	Nonpest
Lepidoptera		Lepidoptera larvae sp. 06	1	Herbivore	Nonpest
Lepidoptera		Lepidoptera larvae sp. 07	2	Herbivore	Nonpest
Lepidoptera		Lepidoptera larvae sp. 08	2	Herbivore	Nonpest
Lepidoptera	Caterpillar	Lepidoptera larvae sp. 38	9	Herbivore	Nonpest
Lepidoptera	Caterpillar	Lepidoptera larvae sp. 39	8	Herbivore	Nonpest
Neuroptera	Myrmeleontidae	Myrmeleontidae sp. 01	1	Other/unknown	Nonpest
Neuroptera	Hemerobiidae	Hemerobiidae sp. 01	1	Predator	Nonpest
Opiliones		Opiliones sp. 01	1	Predator	Nonpest
Opiliones		Opiliones sp. 02	1	Predator	Nonpest
Orthoptera (immature)	Gryllidae	Orthoptera sp. 01	14	Other/unknown	Nonpest
Psocoptera		Psocoptera sp. 01	9	Other/unknown	Nonpest
Psocoptera		Psocoptera sp. 02	1	Other/unknown	Nonpest
Arthropod groups not identified past Order
Araneae: Acari		((all Acari combined))	32691	Other/unknown	Nonpest
Araneae (immature)		((all miscellaneous immatures combined))	94	Predator	Nonpest
Collembola: Entomobryomorpha	Entomobryidae	((all Entomobryidae combined))	3845	Other/unknown	Nonpest
Collembola: Entomobryomorpha	Isotomidae	((all Isotomidae combined))	1734	Other/unknown	Nonpest
Collembola: Symphypleona	Sminthuridae	((all Sminthuridae combined))	888	Other/unknown	Nonpest
Diplopoda: Julida		((all millipedes combined))	5	Other/unknown	Nonpest
Diplura: Dicellurata	Japygidae	((all Japygidae combined))	897	Predator	Nonpest
Diptera		((all Diptera pupae combined))	6	Other/unknown	Nonpest
Hymenoptera	Formicidae	((all miscellaneous winged ants))	3	Other/unknown	Nonpest
Protura (Order Unknown)		((all Protura combined))	20	Other/unknown	Nonpest
Symphyla (No Order Assigned)		((all Symphyla combined))	147	Other/unknown	Nonpest
Thysanoptera		((all Thysanoptera combined))	433	Herbivore	Nonpest

## Sheet: Dung
Order	Family	Genus and Species	Abundance	Functional Guild	Pest Status
Araneae		Araneae sp. 01	22	Predator	Nonpest
Araneae	Linyphiidae	Grammonota inornata	1	Predator	Nonpest
Araneae	Linyphiidae	Mermessus	1	Predator	Nonpest
Araneae	Linyphiidae	Erigoninae sp. 04	2	Predator	Nonpest
Araneae	Pholcidae	Pholcidae sp. 01	5	Predator	Nonpest
Chilopoda: Geophilomorpha	Geophilidae	Geophilidae sp. 01	1	Predator	Nonpest
Coleoptera	Latridiidae	Melanophthalma	3	Other/unknown	Nonpest
Coleoptera	Carabidae	Stenolophus	3	Predator, granivore	Nonpest
Coleoptera	Cryptophagidae	Atomaria	20	Other/unknown	Nonpest
Coleoptera	Carabidae	Pterostichus	1	Predator	Nonpest
Coleoptera	Silvanidae	Ahasverus	25	Granivore	Nonpest
Coleoptera	Latridiidae	Corticaria	2	Other/unknown	Nonpest
Coleoptera	Scirtidae	Prionocyphon	11	Other/unknown	Nonpest
Coleoptera	Ptiliidae: Acrotrichinae	Acrotrichis	65	Other/unknown	Nonpest
Coleoptera	Hydrophilidae	Sphaeridium bipustulatum	38	Coprophage	Nonpest
Coleoptera	Corylophidae	Orthoperus	23	Other/unknown	Nonpest
Coleoptera	Anthicidae	Anthicus	3	Other/unknown	Nonpest
Coleoptera	Hydrophilidae	Cerycon pygmaeus	224	Coprophage	Nonpest
Coleoptera	Corylophidae	Rypobius	6	Other/unknown	Nonpest
Coleoptera	Hydrophilidae	Megasternum	43	Coprophage	Nonpest
Coleoptera	Curculionidae	Curculionidae sp. 05	4	Herbivore	Nonpest
Coleoptera	Ptiliidae: Ptiliinae	Ptiliidae sp. 03	60	Other/unknown	Nonpest
Coleoptera	Carabidae	Carabidae sp. 06	1	Predator, granivore	Nonpest
Coleoptera	Dermestidae	Trogoderma	1	Carrion	Nonpest
Coleoptera	Hydrophilidae	Hydrophilidae sp. 01	47	Coprophage	Nonpest
Coleoptera	Laemophloeidae	Coleoptera sp. 144	2	Other/unknown	Nonpest
Coleoptera	Mycetophagidae	Typhaea stercorea	2	Other/unknown	Nonpest
Coleoptera	Carabidae: Cicindelinae	Carabidae sp. 01	1	Predator	Nonpest
Coleoptera	Coccinellidae	Harmonia axyridis	5	Predator	Nonpest
Coleoptera	Corylophidae	Sericoderus	4	Other/unknown	Nonpest
Coleoptera	Curculionidae	Curculionidae sp. 02	3	Herbivore	Nonpest
Coleoptera	Histeridae	Hister sp. 01	38	Predator	Nonpest
Coleoptera	Histeridae	Hister sp. 02	8	Predator	Nonpest
Coleoptera	Histeridae	Histeridae sp. 03	10	Predator	Nonpest
Coleoptera	Histeridae	Phelister	31	Predator	Nonpest
Coleoptera	Histeridae	Histeridae sp. 05	23	Predator	Nonpest
Coleoptera	Hydrophilidae	Cercyon quisquilius	14	Coprophage	Nonpest
Coleoptera	Hydrophilidae	Hydrophilidae sp. 06	6	Coprophage	Nonpest
Coleoptera	Hydrophilidae	Hydrophilidae sp. 07	31	Coprophage	Nonpest
Coleoptera	Latridiidae	Cartodere	9	Other/unknown	Nonpest
Coleoptera	Nitidulidae	Carpophilus hemipterus	2	Herbivore	Nonpest
Coleoptera	Ptiliidae	Ptiliidae sp. 04	1	Other/unknown	Nonpest
Coleoptera	Scarabaeidae	Ataenius platensis	47	Other/unknown	Nonpest
Coleoptera	Scarabaeidae	Labarrus pseudolividus	204	Coprophage	Nonpest
Coleoptera	Scarabaeidae	Digitonthophagus gazella	66	Coprophage	Nonpest
Coleoptera	Scarabaeidae	Otophorus haemorrhoidalis	56	Coprophage	Nonpest
Coleoptera	Scarabaeidae	Blackburneus stercorosus	67	Coprophage	Nonpest
Coleoptera	Scarabaeidae	Onthophagus hecate	1	Coprophage	Nonpest
Coleoptera	Scarabaeidae	Onthophagus pennsylvanicus	14	Coprophage	Nonpest
Coleoptera	Scarabaeidae	Onthophagus taurus	180	Coprophage	Nonpest
Coleoptera	Scarabaeidae	Scarabaeidae sp. 18	43	Other/unknown	Nonpest
Coleoptera	Scarabaeidae	Scarabaeidae sp. 19	1	Other/unknown	Nonpest
Coleoptera	Scarabaeidae	Parataenius simulator	49	Coprophage	Nonpest
Coleoptera	Scarabaeidae	Martineziella dutertrei	1	Other/unknown	Nonpest
Coleoptera	Scarabaeidae	Ataenius abditus	2	Other/unknown	Nonpest
Coleoptera	Scarabaeidae	Canthon chalcites	1	Coprophage	Nonpest
Coleoptera	Scarabaeidae	Oscarinus rusicola	1	Coprophage	Nonpest
Coleoptera	Scarabaeidae	Aphodius spretulus	1	Herbivore	Nonpest
Coleoptera	Scarabaeidae	Ataenius picinus	1	Other/unknown	Nonpest
Coleoptera	Scarabaeidae	Geotrupes hornii	1	Coprophage	Nonpest
Coleoptera	Staphylinidae: Aleocharinae	Oxypoda	33	Predator	Nonpest
Coleoptera	Staphylinidae: Staphylininae	Philonthus	19	Predator	Nonpest
Coleoptera	Staphylinidae: Staphylininae	Gabrius	11	Predator	Nonpest
Coleoptera	Staphylinidae: Aleocharinae	Aleochara	8	Predator	Nonpest
Coleoptera	Staphylinidae: Oxytelinae	Apocellus	2	Predator	Nonpest
Coleoptera	Staphylinidae: Oxytelinae	Oxytelus	105	Predator	Nonpest
Coleoptera	Staphylinidae: Paederinae	Rugilus	38	Predator	Nonpest
Coleoptera	Staphylinidae: Staphylininae	Diochus	4	Predator	Nonpest
Coleoptera	Staphylinidae: Aleocharinae	Halobrecta	86	Predator	Nonpest
Coleoptera	Staphylinidae: Staphylininae	Nudobius	12	Predator	Nonpest
Coleoptera	Staphylinidae: Paederinae	Lithocaris	15	Predator	Nonpest
Coleoptera	Staphylinidae: Aleocharinae	Geostiba	16	Predator	Nonpest
Coleoptera	Staphylinidae: Paederinae	Orus	3	Predator	Nonpest
Coleoptera	Staphylinidae: Oxytelinae	Anotylus	3	Predator	Nonpest
Coleoptera	Staphylinidae: Oxytelinae	Platystethus	11	Predator	Nonpest
Coleoptera	Staphylinidae: Oxytelinae	Staphylinidae sp. 48	327	Predator	Nonpest
Coleoptera	Staphylinidae: Falagriinae	Falagriinae sp. 01	9	Predator	Nonpest
Coleoptera	Staphylinidae: Aleocharinae	Aleocharinae sp. 01	69	Predator	Nonpest
Coleoptera	Staphylinidae	Staphylinidae sp. 53	3	Predator	Nonpest
Coleoptera	Staphylinidae: Oxytelinae	Oxytelinae sp. 02	5	Predator	Nonpest
Coleoptera	Staphylinidae	Staphylinidae sp. 57	22	Predator	Nonpest
Coleoptera	Staphylinidae	Staphylinidae sp. 58	1	Predator	Nonpest
Coleoptera	Staphylinidae: Aleocharinae	Staphylinidae sp. 59	20	Predator	Nonpest
Coleoptera	Staphylinidae: Staphylininae	Staphylinidae sp. 60	2	Predator	Nonpest
Coleoptera	Staphylinidae: Oxytelinae	Staphylinidae sp. 61	12	Predator	Nonpest
Coleoptera	Staphylinidae	Staphylinidae sp. 62	15	Predator	Nonpest
Coleoptera	Staphylinidae: Paederinae	Scopaeus	4	Predator	Nonpest
Coleoptera (pupae)	Elateridae	Coleoptera: Pupae sp. 01	3	Herbivore	Nonpest
Coleoptera (larvae)	Staphylinidae	Coleoptera larvae sp. 01	10	Predator	Nonpest
Coleoptera (larvae)	Curculionidae	Coleoptera larvae sp. 07	1	Herbivore	Nonpest
Coleoptera (larvae)	Elateridae	Coleoptera larvae sp. 13	3	Herbivore	Nonpest
Coleoptera (larvae)	Carabidae	Coleoptera larvae sp. 16	4	Predator	Nonpest
Coleoptera (larvae)	Elateridae	Coleoptera larvae sp. 23	7	Herbivore	Nonpest
Coleoptera (larvae)	Carabidae	Coleoptera larvae sp. 24	25	Predator	Nonpest
Coleoptera (larvae)	Elateridae	Coleoptera larvae sp. 27	28	Herbivore	Nonpest
Coleoptera (larvae)	Hydrophilidae	Coleoptera larvae sp. 29	5	Predator	Nonpest
Coleoptera (larvae)	Staphylinidae	Coleoptera larvae sp. 30	31	Predator	Nonpest
Coleoptera (larvae)	Histeridae	Coleoptera larvae sp. 32	12	Predator	Nonpest
Coleoptera (larvae)	Chrysomelidae	Coleoptera larvae sp. 38	1	Herbivore	Nonpest
Coleoptera (larvae)	Histeridae	Coleoptera larvae sp. 41	3	Predator	Nonpest
Coleoptera (larvae)		Coleoptera larvae sp. 42	3	Other/unknown	Nonpest
Coleoptera (larvae)		Coleoptera larvae sp. 49	2	Other/unknown	Nonpest
Coleoptera (larvae)	Curculionidae	Coleoptera larvae sp. 53	1	Herbivore	Nonpest
Coleoptera (larvae)	Lampyridae	Coleoptera larvae sp. 59	4	Predator	Nonpest
Coleoptera (larvae)	Staphylinidae	Coleoptera larvae sp. 62	642	Predator	Nonpest
Coleoptera (larvae)	Tenebrionidae	Coleoptera larvae sp. 76	5	Other/unknown	Nonpest
Coleoptera (larvae)		Coleoptera larvae sp. 77	4	Other/unknown	Nonpest
Coleoptera	Staphylinidae	Staphylinidae larvae sp. 01	60	Predator	Nonpest
Dermaptera		Dermaptera sp. 01	2	Other/unknown	Nonpest
Diptera	Phoridae	Phoridae sp. 01	3	Other/unknown	Nonpest
Diptera	Sciaridae	Sciaridae sp. 01	55	Other/unknown	Nonpest
Diptera	Chironomidae	Chironomidae sp. 05	20	Other/unknown	Nonpest
Diptera	Ceratopogonidae	Ceratopogonidae sp. 08	13	Other/unknown	Pest
Diptera	Sphaeroceridae	Leptocera	43	Other/unknown	Nonpest
Diptera	Chloropidae	Rhopalopterum	1	Other/unknown	Nonpest
Diptera	Scatopsidae	Coboldia fuscipes	30	Other/unknown	Nonpest
Diptera	Chloropidae	Elachiptera	3	Other/unknown	Nonpest
Diptera	Ceratopogonidae	Ceratopogonidae sp. 03	32	Other/unknown	Pest
Diptera	Phoridae	Phoridae sp. 06	115	Other/unknown	Nonpest
Diptera	Sphaeroceridae	Coproica	31	Other/unknown	Nonpest
Diptera	Sphaeroceridae	Rudolfina	65	Other/unknown	Nonpest
Diptera	Psychodidae	Psychodidae sp. 04	154	Other/unknown	Nonpest
Diptera	Ceratopogonidae	Ceratopogonidae sp. 06	1	Other/unknown	Pest
Diptera	Sepsidae	Sepsis	10	Other/unknown	Nonpest
Diptera	Phoridae	Phoridae sp. 05	37	Other/unknown	Nonpest
Diptera	Muscidae	Haematobia irritans	15	Other/unknown	Pest
Diptera	Chironomidae	Chironomidae sp. 02	1	Other/unknown	Nonpest
Diptera	Chyromyzidae	Gymnochyromyia	8	Other/unknown	Nonpest
Diptera	Drosophilidae	Drosophila busckii	3	Other/unknown	Nonpest
Diptera	Drosophilidae	Scatomyza sp. 01	3	Other/unknown	Nonpest
Diptera	Muscidae	Musca domestica	1	Other/unknown	Pest
Diptera	Chloropidae	Olcella	4	Other/unknown	Nonpest
Diptera	Dolichopodidae	Diaphorinae sp. 01	1	Predator	Nonpest
Diptera	Chironomidae	Chironomidae sp. 10	1	Other/unknown	Nonpest
Diptera	Tipulidae	Tipulidae sp. 01	14	Other/unknown	Nonpest
Diptera	Calliphoridae	Calliphora	1	Other/unknown	Nonpest
Diptera	Muscidae	Coenosia	43	Predator	Nonpest
Diptera	Phoridae	Phoridae sp. 07	9	Other/unknown	Nonpest
Diptera	Lauxaniidae	Camptoprosopella	1	Other/unknown	Nonpest
Diptera	Carnidae	Hemeromyia	19	Other/unknown	Nonpest
Diptera (pupae)		Diptera pupae sp. 01	22	Other/unknown	Nonpest
Diptera (larvae)	Chironomidae	Diptera larvae sp. 01	45	Other/unknown	Nonpest
Diptera (larvae)	Sciaridae	Diptera larvae sp. 02	3	Other/unknown	Nonpest
Diptera (larvae)	Cecidomyiidae	Diptera larvae sp. 10	12	Herbivore	Nonpest
Diptera (larvae)		Diptera larvae sp. 15	9	Other/unknown	Nonpest
Diptera (larvae)	Stratiomyidae	Diptera larvae sp. 26	24	Other/unknown	Nonpest
Diptera (larvae)	Sepsidae	Diptera larvae sp. 34	9	Other/unknown	Nonpest
Diptera (larvae)	Muscidae	Diptera larvae sp. 35	88	Coprophage	Nonpest
Diptera (larvae)	Sarcophagidae	Ravinia larvae	107	Carrion	Nonpest
Diptera (larvae)		Diptera larvae sp. 37	30	Other/unknown	Nonpest
Diptera (larvae)		Diptera larvae sp. 38	2	Other/unknown	Nonpest
Diptera (larvae)		Diptera larvae sp. 39	55	Other/unknown	Nonpest
Diptera (larvae)	Ceratopogonidae	Diptera larvae sp. 40	14	Other/unknown	Nonpest
Diptera (larvae)		Diptera larvae sp. 41	1	Other/unknown	Nonpest
Diptera (larvae)		Diptera larvae sp. 42	1	Other/unknown	Nonpest
Diptera (larvae)	Anisopodidae	Diptera larvae sp. 43	33	Other/unknown	Nonpest
Diptera (larvae)		Diptera larvae sp. 44	15	Other/unknown	Nonpest
Diptera (larvae)	Anisopodidae	Sylvicola larvae	1	Other/unknown	Nonpest
Diptera (larvae)	Cecidomyiidae	Cecidomyiidae larvae	110	Other/unknown	Nonpest
Diptera (larvae)	Drosophilidae	Chymomyza amoena larvae	1	Other/unknown	Nonpest
Diptera (larvae)	Mycetophilidae	Mycetophilidae larvae	6	Other/unknown	Nonpest
Diptera	Scathophagidae	Pteromicra larvae	17	Parasitoid	Nonpest
Hemiptera	Ceratocombidae	Ceratocombus	1	Predator	Nonpest
Hemiptera		Aphidoidea sp. 01	453	Herbivore	Nonpest
Hemiptera	Cicadellidae	Typhlocybinae sp. 01	1	Herbivore	Nonpest
Hemiptera	Cicadellidae	Cicadula	2	Herbivore	Nonpest
Hemiptera	Cicadellidae	Dikraneurini sp. 01	4	Herbivore	Nonpest
Hemiptera	Cydnidae	Amnestus	1	Herbivore	Nonpest
Hemiptera	Cicadellidae	Cicadellidae sp. 01	1	Herbivore	Nonpest
Hemiptera	Miridae	Lygus	1	Herbivore	Nonpest
Hemiptera	Pseudococcidae	Pseudococcidae sp. 01	72	Herbivore	Nonpest
Hemiptera	Pseudococcidae	Pseudococcidae sp. 02	1	Herbivore	Nonpest
Hemiptera (immature)	Enicocephalidae	Hemiptera sp. 017	1	Other/unknown	Nonpest
Hemiptera (immature)		Hemiptera immature sp. 59	3	Other/unknown	Nonpest
Hemiptera (immature)	Cicadellidae	Cicadellidae immature sp. 01	3	Herbivore	Nonpest
Hymenoptera	Platygastridae	Trimorus	4	Parasitoid	Nonpest
Hymenoptera	Braconidae	Braconidae sp. 01	2	Parasitoid	Nonpest
Hymenoptera	Platygastridae	Telenomus	1	Parasitoid	Nonpest
Hymenoptera	Figitidae	Eucoilinae sp. 01	3	Parasitoid	Nonpest
Hymenoptera	Figitidae	Kleidotoma	2	Parasitoid	Nonpest
Hymenoptera	Trichogrammatide	Trichogrammatidae sp. 01	11	Parasitoid	Nonpest
Hymenoptera	Diapriidae	Basalys	10	Parasitoid	Nonpest
Hymenoptera	Mymaridae	Hymenoptera sp. 023	1	Parasitoid	Nonpest
Hymenoptera	Mymaridae	Mymar	3	Parasitoid	Nonpest
Hymenoptera	Platygastridae	Baeus	3	Parasitoid	Nonpest
Hymenoptera	Ichneumonidae	Ichneumonidae sp. 01	1	Parasitoid	Nonpest
Hymenoptera	Eulophidae	Eulophidae sp. 03	1	Parasitoid	Nonpest
Hymenoptera	Braconidae	Braconidae sp. 10	3	Other/unknown	Nonpest
Hymenoptera	Mymaridae	Mymaridae sp. 04	1	Parasitoid	Nonpest
Hymenoptera	Ichneumonidae	Ichneumonidae sp. 04	7	Parasitoid	Nonpest
Hymenoptera	Halictidae	Halictidae sp. 04	1	Pollinator	Nonpest
Hymenoptera	Trichogrammatide	Trichogrammatidae sp. 06	1	Parasitoid	Nonpest
Hymenoptera	Braconidae	Braconidae sp. 08	1	Parasitoid	Nonpest
Hymenoptera	Mymaridae	Mymaridae sp. 10	1	Parasitoid	Nonpest
Hymenoptera	Braconidae	Braconidae sp. 11	13	Parasitoid	Nonpest
Hymenoptera		Hymenoptera sp. 171	6	Other/unknown	Nonpest
Hymenoptera	Platygastridae	Embidobia	1	Parasitoid	Nonpest
Hymenoptera	Braconidae	Braconidae sp. 03	1	Parasitoid	Nonpest
Hymenoptera	Eulophidae	Euplectrus	1	Parasitoid	Nonpest
Hymenoptera	Halictidae	Halictidae sp. 08	1	Pollinator	Nonpest
Hymenoptera		Netelia	1	Parasitoid	Nonpest
Hymenoptera	Ichneumonidae	Ichneumonidae sp. 03	1	Parasitoid	Nonpest
Hymenoptera	Platygastridae	Platygastridae sp. 08	1	Parasitoid	Nonpest
Hymenoptera	Platygastridae	Calliscelio	2	Parasitoid	Nonpest
Hymenoptera	Formicidae: Myrmicinae	Solenopsis molesta	804	Predator, granivore	Nonpest
Hymenoptera	Formicidae: Formicinae	Lasius neoniger	375	Predator	Nonpest
Hymenoptera	Formicidae: Myrmicinae	Solenopsis invicta	36	Predator, granivore	Pest
Hymenoptera	Formicidae: Ponerinae	Hypoponera	26	Other/unknown	Nonpest
Hymenoptera	Formicidae: Myrmicinae	Monomorium	2	Granivore	Nonpest
Hymenoptera	Formicidae: Myrmicinae	Pheidole	124	Predator, granivore	Nonpest
Hymenoptera	Formicidae: Myrmicinae	Myrmica	3	Predator	Pest
Hymenoptera	Formicidae: Myrmicinae	Formicidae sp. 38	1	Granivore	Nonpest
Lepidoptera (larvae)		Lepidoptera larvae sp. 38	1	Herbivore	Nonpest
Orthoptera	Gryllotalpidae	Gryllotalpidae sp. 01	1	Other/unknown	Nonpest
Orthoptera (immature)	Gryllidae	Gryllidae immature sp. 01	3	Other/unknown	Nonpest
Psocoptera		Psocoptera sp. 01	4	Other/unknown	Nonpest
Psocoptera		Psocoptera sp. 02	1	Other/unknown	Nonpest
Thysanoptera		Thysanoptera immature sp. 01	2	Herbivore	Nonpest
Thysanoptera	Aeolothripidae	Aeolothripidae sp. 01	1	Predator	Nonpest
Arthropod groups not identified past Order
Araneae: Acari		((all Acari combined))	10825	Other/unknown	Nonpest
Araneae (immature)		((all miscellaneous immatures combined))	30	Predator	Nonpest
Collembola: Entomobryomorpha	Entomobryidae	((all Entomobryidae combined))	239	Other/unknown	Nonpest
Collembola: Entomobryomorpha	Isotomidae	((all Isotomidae combined))	2943	Other/unknown	Nonpest
Collembola: Symphypleona	Sminthuridae	((all Sminthuridae combined))	8	Other/unknown	Nonpest
Diplura: Dicellurata	Japygidae	((all Japygidae combined))	123	Predator	Nonpest
Hymenoptera	Formicidae: Myrmicinae	((all miscellaneous alates))	1	Other/unknown	Nonpest
Hymenoptera (larvae)	Formicidae	((all ant larvae))	14	Other/unknown	Nonpest
Lepidoptera (pupae)		((all Lepidoptera pupae combined))	21	Other/unknown	Nonpest
Symphyla		((all Symphylans combined))	15	Other/unknown	Nonpest
Thysanoptera		((all Thrips combined))	8	Herbivore	Nonpest
